# Supplementary material for: Proteasome activity contributes to pro-survival response upon mild mitochondrial stress in Caenorhabditis elegans
Source: PLoS Biol. 2021 Jul 12;19(7):e3001302. doi: 10.1371/journal.pbio.3001302 (PMC8274918; doi:10.1371/journal.pbio.3001302)
Supplement: S1 Table — Identification and quantification of protein levels via MS. Related to Figs 1I and 6A and S1F–S1H, S3C and S3D Figs. MS, mass spectrometry; RNAi, RNA interference. (XLSX) [file pbio.3001302.s009.xlsx]

## Sheet: All protein IDs
Protein IDs	Gene name	Log2 Fold change dnj-21 RNAi vs EV	Protein ratio dnj-21 RNAi to EV	-Log10 p-value	p-value	Sequence coverage [%]	Mol. weight [kDa]	Peptides	LFQ dnj-21 RNAi rep. 1	LFQ dnj-21 RNAi rep. 2	LFQ dnj-21 RNAi rep. 3	LFQ EV rep. 1	LFQ EV rep. 2	LFQ EV rep. 3	Razor + unique peptides dnj-21 RNAi rep. 1	Razor + unique peptides dnj-21 RNAi rep. 2	Razor + unique peptides dnj-21 RNAi rep. 3	Razor + unique peptides EV rep. 1	Razor + unique peptides EV rep. 2	Razor + unique peptides EV rep. 3
Q19004	aagr-1	0.0328083	1.023	0.0630546	0.864859	27.7	104.24	18	27.2148	26.7854	26.7119	27.0411	26.8381	26.7344	17	12	14	15	13	11
Q21750	aagr-2	-0.0952326	0.936121	0.30938	0.490478	8.6	106.84	5	23.4743	23.418	23.228	23.5657	23.5738	23.2666	4	5	4	5	4	3
Q9U3F8;Q20239;J7SA48	aagr-3	-0.261248	0.834366	0.223751	0.597378	25.1	103.74	13	26.899	26.6461	26.8615	27.1572	27.7902	26.2428	11	11	12	11	11	7
O17352	aagr-4	-1.10298	0.465555	1.15469	0.0700343	11.1	104.08	7	23.3489	23.3778	23.4261	23.7708	25.3133	24.3777	3	5	3	5	7	3
Q95ZQ4	aak-2	0.25483	1.1932	2.20459	0.00624323	21.4	70.443	10	26.0433	25.9661	25.9694	25.7275	25.6724	25.8144	8	9	9	9	8	8
Q9NAH7	aakb-2	0.421071	1.33892	1.34595	0.0450864	34.7	30.74	5	24.8209	24.5463	24.731	24.1265	24.189	24.5195	4	4	4	5	4	3
A0A1T5HUK9;A0A1I6CM85;A0A1I6CMB9;A0A1T5HUL8;Q9BHL6;A0A1I6CM90;A0A1I6CM91	aakg-1	0.5024	1.41657	1.31277	0.0486668	8.5	87.259	4	24.76	24.2406	24.4505	23.9292	23.8459	24.1688	4	4	4	4	3	3
O02168	aakg-2	-0.0722052	0.951183	0.761632	0.173128	23.6	47.451	6	25.2428	25.3375	25.3685	25.3478	25.3955	25.4221	6	6	6	6	6	6
G5EDP9	aap-1	1.40149	2.64174	1.18141	0.0658558	18.6	58.503	5	23.7543	24.0991	23.8999	23.5943	21.7996	22.1549	5	5	3	3	1	2
O01541	aars-2	-0.0198606	0.986328	0.0734386	0.844426	48.7	106.78	34	30.4727	30.553	30.3665	30.3986	30.4135	30.6397	33	34	33	33	34	33
O44503;U4PFH6	aass-1	-0.462546	0.725704	3.39767	0.000400252	49.3	103.75	28	29.7283	29.8566	29.8283	30.2464	30.3001	30.2544	23	26	27	24	27	22
Q7YXH5;Q56VY0;Q9NA91	aat-4;aat-9	-1.04879	0.483373	0.246853	0.566431	4	58.069	2	20.8841	22.3631	25.514	25.6359	22.2423	24.0293	1	1	2	2	1	2
Q9GUM5	aatf-1	-0.221939	0.857412	0.723722	0.18892	15.6	52.608	5	24.1827	24.3435	24.0101	24.2122	24.563	24.4269	5	5	4	5	5	5
Q9U2K8	abce-1	-0.130735	0.913366	0.404697	0.393824	36.9	68.996	16	28.9537	29.0483	28.8141	29.0393	28.8803	29.2887	15	15	16	15	15	14
Q19554	abcf-1	-0.272574	0.827841	1.32288	0.0475464	57.1	69.175	23	29.2841	29.3347	29.2599	29.4009	29.5694	29.7262	23	21	22	22	22	22
G5EFG4	abcf-2	-0.465755	0.724092	2.02928	0.00934798	47.1	70.379	28	29.2118	29.4462	29.1773	29.644	29.77	29.8186	23	23	25	25	23	26
Q20306	abcf-3	-0.162308	0.893594	1.17272	0.0671856	48.3	80.286	20	28.7657	28.9489	28.786	28.9437	29.0459	28.998	17	18	18	18	20	17
O45707	abhd-11.2	-0.0603333	0.959043	0.283511	0.520582	39.1	33.996	6	25.8212	25.7148	25.9	25.7984	26.0059	25.8127	6	6	6	6	5	3
Q9U1Z6	abhd-3.1	-0.563183	0.676807	1.20006	0.0630876	16.5	42.14	5	23.7309	24.0396	24.4399	24.4811	24.6626	24.7562	4	5	4	4	4	3
Q10929	abi-1	0.00516446	1.00359	0.0233347	0.947688	14.7	51.306	4	23.8487	24.0008	23.976	23.9557	24.0245	23.8298	4	2	4	3	3	3
Q9TXV8	abt-4	1.06926	2.09835	0.400504	0.397645	5.5	203.25	5	24.4809	24.3452	24.4416	24.7126	21.1113	24.236	5	4	4	4	1	4
G4SRS5	abtm-1	-0.13263	0.912167	0.695656	0.201532	16.9	77.456	8	27.6053	27.4314	27.6244	27.6646	27.5925	27.802	6	7	7	7	7	8
G5EC65;G5EDF4;B3WFV9	abts-1	0.171783	1.12645	0.283282	0.520857	23.2	124.65	18	26.8974	27.0771	27.0945	27.1504	26.3852	27.0181	15	12	16	13	11	11
Q17405;H9G2W1	AC3.5	-0.0767186	0.948212	0.278773	0.526293	41.3	122.72	34	29.3299	29.3881	29.5458	29.586	29.3181	29.5899	31	32	33	33	33	31
O45552	acaa-2	0.0572249	1.04046	0.364825	0.431693	72.8	41.29	23	31.5378	31.4453	31.4155	31.4842	31.3038	31.4389	22	21	19	21	21	22
O01805	acbp-1	0.0335464	1.02353	0.0514458	0.888289	61.6	9.3736	5	31.3555	30.9387	30.6038	30.9282	30.8401	31.0291	5	4	5	5	5	4
Q20507	acbp-3	-0.144735	0.904546	0.399638	0.398439	42.2	13.174	3	26.3699	26.1917	26.2987	26.7031	26.3801	26.2114	3	3	2	2	2	3
G5EDN0	acc-3	0.356761	1.28055	1.02484	0.094441	6.4	59.497	2	26.3845	26.8557	26.7077	26.4218	26.3256	26.1302	2	2	2	2	2	2
H2KZG6;Q8IAB6	acdh-1	-1.43037	0.371036	1.77239	0.0168891	58.1	47.147	18	30.1857	30.5009	30.7445	31.3878	31.8305	32.5039	16	16	16	17	17	18
Q22347	acdh-10	0.206975	1.15427	0.435549	0.366819	45.6	44.818	10	29.4376	29.314	29.2572	29.1689	29.4481	28.7708	10	10	10	10	9	9
Q9XWZ2	acdh-11	0.0519257	1.03665	0.358926	0.437596	45.1	68.291	20	27.6613	27.7782	27.7338	27.6836	27.5814	27.7526	17	18	19	15	18	16
Q19057	acdh-12	-0.173436	0.886728	1.99154	0.0101966	69.2	66.171	32	30.1019	30.1831	30.1636	30.348	30.3555	30.2653	30	28	26	29	29	25
H2KYN3	acdh-13	-0.0961011	0.935558	0.233296	0.584392	11.3	67.991	5	24.7424	24.745	25.0044	24.8549	24.7346	25.1906	4	4	5	3	3	3
O44549;O01607;A0A0K3AQR2	acdh-3	0.0288537	1.0202	0.179216	0.661887	67.1	45.776	18	30.225	30.4151	30.3092	30.2442	30.3368	30.2817	16	16	16	15	15	15
Q22781	acdh-7	0.327778	1.25508	1.70571	0.0196919	53.4	44.617	16	29.7514	29.579	29.516	29.3891	29.2236	29.2504	15	16	16	15	15	14
Q95YB2	acdh-9	-0.780801	0.582043	3.77658	0.000167269	56.5	45.205	20	28.6374	28.8077	28.6889	29.4399	29.506	29.5306	16	18	19	18	20	18
O01590	acds-10	-0.0351804	0.97591	0.0926805	0.807829	24.4	111.66	16	27.0534	27.0274	26.9494	27.2637	26.8085	27.0635	15	15	15	15	15	14
Q18599	acer-1	0.248023	1.18758	2.02997	0.00933309	68.8	50.753	18	31.5085	31.4701	31.5079	31.2296	31.3439	31.169	18	18	17	18	18	17
P91156	acin-1	0.377692	1.29926	1.90354	0.012487	39.1	65.494	16	27.1787	27.1559	27.0648	26.7238	26.6349	26.9076	16	15	15	15	14	15
Q93841	acl-1	-0.534373	0.690459	1.64598	0.0225952	28.6	29.638	5	25.4184	25.8807	25.6126	26.1008	26.1167	26.2973	4	3	5	4	5	4
O01882;A0A486WXW2	acl-14	0.326899	1.25431	0.895083	0.127326	20.7	48.687	6	25.2306	25.3942	25.1625	25.1743	24.6428	24.9895	5	6	4	5	4	4
Q22267;I2HA82	acl-2	0.0911942	1.06525	0.151575	0.705383	28	32.691	5	25.4663	25.559	25.6741	25.8018	25.0662	25.5577	5	5	5	5	3	5
G5EFP8	acl-7	-0.705009	0.613438	2.08833	0.00815962	20.1	76.785	8	24.1072	24.2526	24.5068	25.041	25.1118	24.8287	6	5	5	7	7	7
P53585	acly-1	0.197644	1.14682	1.57141	0.0268284	53.1	121.61	46	30.3607	30.4641	30.5159	30.1833	30.2593	30.3051	40	42	42	38	42	40
P90731	acly-2	-0.119174	0.920715	0.418373	0.381616	50	120.6	44	28.3319	28.6608	28.6456	28.6125	28.6045	28.7789	19	25	21	22	23	22
Q23500	aco-1	-0.239141	0.847249	1.23461	0.0582622	61.1	96.659	36	31.5479	31.7531	31.6878	31.767	31.982	31.9572	35	33	34	35	35	33
P34455	aco-2	0.460445	1.37597	3.19678	0.00063565	54.8	84.046	34	33.042	33	32.9111	32.5061	32.5783	32.4873	33	32	30	30	30	28
O62140;Q7JK62;Q2L6T9	acox-1.1	-0.458104	0.727942	1.91131	0.0122657	33.5	76.074	14	27.2907	27.5425	27.493	28.0423	27.8067	27.8516	13	14	13	13	14	14
O62137	acox-1.2	-0.613223	0.653735	1.45627	0.0349726	23	75.09	9	25.5877	26.1039	25.8059	26.3574	26.2857	26.694	5	5	6	7	8	7
P34355	acox-1.5	-0.262522	0.833629	0.374252	0.422424	21.9	74.713	10	26.7695	26.8134	26.4817	27.4982	26.6305	26.7235	9	10	9	10	10	8
Q93839	acox-1.6	0.83216	1.78035	0.746879	0.17911	7.5	74.867	3	24.0189	23.8041	24.2137	23.5808	22.1907	23.7687	3	3	3	2	1	2
Q20992	acox-3	0.398076	1.31775	1.34913	0.0447584	30	74.886	10	26.7182	26.5733	26.8386	26.3512	26.0966	26.488	10	10	9	8	9	7
Q9GUF2	acp-6	-0.586985	0.665733	2.04544	0.00900653	60.6	43.029	21	30.7304	30.8912	30.9193	31.4054	31.6351	31.2614	17	16	18	17	20	17
Q9UAV8;Q5TKA4;Q5TKA3	acs-1	-0.315416	0.803619	0.881113	0.131488	47.5	70.46	22	27.9232	28.2498	28.013	28.1586	28.3489	28.6247	14	16	16	16	19	17
Q20264;O16481	acs-11	0.40317	1.32241	1.87758	0.0132562	47.9	55.735	21	28.7141	28.4907	28.4322	28.21	28.1484	28.0692	19	20	18	20	17	16
Q9N302;V6CK48;V6CLI5	acs-13	-0.225252	0.855445	0.891366	0.12842	48.7	79.015	27	29.2509	29.4216	29.2795	29.7036	29.3445	29.5795	25	24	23	24	27	21
Q19339	acs-14	-0.000569661	0.999605	0.00194039	0.995542	37.9	60.305	14	28.2271	28.2593	28.1745	28.3706	28.0516	28.2404	12	12	12	11	13	11
Q18660;A0A4V0ING4	acs-17	0.548667	1.46273	1.35132	0.0445328	24	79.944	10	26.928	26.7631	26.8061	26.4231	25.9204	26.5076	10	9	10	9	8	7
Q18496;Q65ZB8	acs-19	-0.433534	0.740446	1.09832	0.0797405	49	74.349	21	28.17	28.1538	28.0705	28.3794	28.3845	28.931	15	18	21	15	18	16
Q18916;A0A131MBB2;A0A131MB92	acs-22	-0.921797	0.527851	1.87885	0.0132175	30.5	73.514	12	26.2883	26.4355	26.4431	27.6726	26.9409	27.3188	7	11	8	11	11	10
Q20121	acs-4	0.0922623	1.06604	0.414818	0.384753	51.8	81.252	28	30.1326	30.2037	30.2529	30.1957	29.9283	30.1885	25	26	27	25	25	23
Q9XWD1	acs-5	-0.349678	0.784759	1.12689	0.0746645	45.3	75.759	19	28.5523	28.6305	28.6589	29.1321	28.6805	29.0782	15	14	15	16	16	14
Q17577	acs-7	-0.104403	0.93019	0.287893	0.515356	15	60.637	3	24.0819	23.8575	24.3405	24.2016	24.1187	24.2727	3	3	3	3	3	2
Q95Y54;Q8T8B9	acsd-1	0.216939	1.16226	0.890411	0.128703	27.3	40.071	7	25.0567	24.9021	25.0277	24.9754	24.7339	24.6264	5	5	6	4	5	6
P10984	act-2	-0.0923169	0.938015	0.214768	0.609863	86.7	41.777	31	35.3747	35.0474	35.0552	35.3648	35.3926	34.9968	29	27	27	30	29	28
P0DM42;P0DM41	act-3	-0.0523465	0.964367	0.06074	0.869481	86.4	41.795	30	30.5159	30.4119	30.4994	30.8124	30.8379	29.934	2	2	2	2	2	2
P10986;Q95ZL1	act-4	-0.237045	0.848482	1.44856	0.0355992	86.4	41.777	30	31.3153	31.2877	31.1857	31.6179	31.3936	31.4884	2	2	2	2	2	2
O45815	act-5	0.107892	1.07765	0.477401	0.333119	78.9	41.872	25	33.0622	32.9784	33.0631	33.0988	32.7752	32.9061	11	12	11	11	12	10
Q86NI2;H2KYI5	adah-1	-0.0268599	0.981554	0.0624064	0.866151	45.3	39.081	10	25.6364	25.5383	25.5777	25.5328	25.8951	25.4051	10	8	7	7	8	5
G5EDW1	adbp-1	0.292809	1.22502	0.752265	0.176903	45.2	23.955	6	24.8101	24.2964	24.7089	24.2257	24.4831	24.2282	6	4	5	2	4	4
Q93934	adk-1	-0.301017	0.81168	1.32052	0.0478059	71.6	37.427	22	31.6032	31.5532	31.5736	31.667	31.999	31.967	21	21	22	21	21	21
Q4W5Q8;W6RXS5;W6RQR8	adpr-1	2.35691	5.12272	3.21426	0.000610583	6.1	63.418	2	23.2441	23.2235	23.2716	21.2482	20.9874	20.4329	2	2	2	0	0	0
Q9U3D6;Q93412	adr-1	-0.0579853	0.960605	0.448204	0.356283	31.7	107.43	17	27.7505	27.7515	27.6564	27.6914	27.848	27.793	16	16	16	17	16	16
Q22618	adr-2	0.289249	1.222	1.60778	0.024673	30.9	55.319	8	25.0503	25.2112	25.264	24.816	24.9866	24.8551	5	7	7	5	6	5
O45218	ads-1	-0.310067	0.806604	1.09384	0.0805675	60.1	66.558	26	29.8666	30.0091	30.0087	30.4885	30.057	30.2691	22	20	21	26	23	23
Q21774	adsl-1	0.00974846	1.00678	0.0433892	0.904921	51	53.568	20	28.7312	28.7957	28.8294	28.6343	28.8344	28.8583	17	16	18	16	18	15
P91134	adss-1	0.0434786	1.0306	0.137444	0.728712	39.6	50.16	15	29.2035	29.2926	29.1259	29.0128	29.1095	29.3693	13	13	14	13	13	12
Q86NJ3;X5LPT9;Q9BIC1;Q86NJ4;X5M8V1;X5LX73;X5M5Q5;X5LV54;X5LPU4;M1ZJY5;X5M5P8;X5M8U5;X5LX70;A0A2C9C357;Q9BIC0	afd-1	1.3598	2.5665	1.00268	0.0993846	4	173.54	3	23.938	23.9098	24.0333	21.9632	23.8708	21.9677	2	3	2	1	2	1
G5EFH7;Q7K783	agef-1	0.102119	1.07335	0.353102	0.443505	12.5	179.18	11	25.763	25.9098	26.1033	25.7246	25.7893	25.9558	10	9	10	9	8	10
O62334	agl-1	-0.148883	0.901948	0.83561	0.146013	27.6	165.93	24	27.9988	27.9164	28.0006	28.1604	27.9707	28.2315	19	21	22	20	23	21
Q94055	agxt-1	0.177436	1.13087	0.711373	0.194369	50.6	43.953	14	27.5146	27.6409	27.7737	27.3707	27.6371	27.389	13	13	14	13	13	13
P27604	ahcy-1	-0.593173	0.662884	1.35631	0.0440241	73.2	47.535	27	33.8666	34.0503	34.0706	34.2023	34.7587	34.806	25	26	25	26	27	26
Q21221	aho-3	0.029569	1.02071	0.0821404	0.827675	24.4	35.999	5	23.9408	24.1016	24.2101	24.1537	23.8539	24.1563	3	4	4	4	3	3
Q93168	ahsa-1	-0.20395	0.868171	0.819415	0.15156	44.7	38.567	12	28.437	28.4017	28.1943	28.4002	28.7011	28.5436	11	10	10	12	9	10
Q17740	ain-1	0.569679	1.48419	1.62128	0.0239176	30.7	70.466	9	26.6034	26.2248	26.1043	25.8522	25.6651	25.7062	9	8	8	5	7	6
A0A2C9C2E8;Q95R18;A0A2C9C2L0;H2KY60;A0A2C9C358;H2KY58;H2KY59	ain-2	0.121649	1.08798	0.405571	0.393033	26.9	77.728	11	26.4823	26.188	26.1076	26.223	26.0305	26.1595	9	10	9	10	9	9
O17939	aipl-1	0.239614	1.18068	1.3109	0.0488759	40.8	64.886	15	27.9402	27.851	27.7553	27.6194	27.4885	27.7197	14	14	13	13	14	12
G5EDL3	air-1	-0.20945	0.864867	0.658461	0.219553	25.8	37.121	7	24.9703	25.1852	25.0906	25.551	25.1718	25.1516	4	4	5	4	7	4
O01427	air-2	0.284929	1.21835	0.14195	0.72119	9.2	34.749	2	21.9987	23.1116	23.2065	21.2661	22.797	23.3988	1	2	2	1	1	2
A0A1C3NSL9;Q95ZY7;H2KYC5	ajm-1	0.479958	1.3947	1.49575	0.0319338	15.4	193.4	16	26.8553	26.4209	26.5796	26.2686	26.0016	26.1458	16	13	15	12	11	13
A0A2K5ATU5;Q09285;A0A2K5ATU1;A0A2K5ATV3	akap-1	-0.327707	0.796802	1.70122	0.0198968	41.1	85.942	19	27.4001	27.5649	27.4312	27.7368	27.708	27.9345	16	17	16	16	15	15
Q17941;Q9XTG7	akt-1	0.387624	1.30824	1.96701	0.0107891	32.5	62.199	10	26.5369	26.4684	26.4417	26.1273	25.9405	26.2163	9	9	10	9	7	9
P54216	aldo-1	0.895133	1.85978	1.33673	0.0460538	73.8	39.24	23	31.5796	31.7639	31.9378	30.7342	31.4303	30.4314	20	20	22	18	20	16
P46563	aldo-2	0.114437	1.08255	0.185645	0.652162	92.9	38.846	34	33.735	33.7182	33.9156	33.8878	33.9156	33.2222	32	34	33	33	33	31
G5EGR6;G5EES3	alg-1	0.457691	1.37334	1.58181	0.0261934	31	110.93	23	26.7037	26.519	26.6403	26.2649	25.9217	26.3034	10	8	9	9	7	9
Q86B39;O16720	alg-2	0.585876	1.50095	2.66865	0.0021446	39.2	99.525	25	28.9043	28.7621	28.851	28.371	28.1222	28.2665	23	21	22	19	22	21
Q19265	algn-2	-0.0487862	0.966749	0.193656	0.640241	37.2	45.609	7	26.4499	26.3599	26.5401	26.6603	26.3996	26.4364	7	7	7	7	7	7
Q8WSL9;A0A168H9F5	algn-5	-0.127298	0.915544	0.475841	0.334317	26.5	38.756	6	25.3269	25.3925	25.1942	25.4402	25.254	25.6013	4	5	5	4	4	4
P54002	algn-9	0.815936	1.76044	1.25192	0.0559859	9.5	68.911	3	23.4491	23.9703	23.6912	23.2337	23.0651	22.3639	3	3	2	2	3	1
Q20780;Q8IG19;Q9TXM0	alh-1	-0.293707	0.815803	1.14618	0.0714201	63.3	55.058	23	31.0899	30.9223	30.981	31.3226	31.4646	31.0871	20	22	21	20	21	22
Q18822	alh-10	-0.71601	0.608779	1.86915	0.0135162	59.9	55.388	17	27.3286	27.7035	27.6424	28.1556	28.5219	28.1451	13	14	13	15	16	14
Q20352;Q8MNS6	alh-11	0.186401	1.13792	0.454057	0.351514	27.2	75.407	8	25.7914	26.1907	26.3533	25.8312	25.9122	26.0328	7	7	7	7	6	5
Q7Z1Q3;Q7Z1Q2	alh-12	-0.1803	0.88252	1.22638	0.0593767	74.9	53.22	22	30.4611	30.367	30.3545	30.4909	30.6916	30.5409	20	20	20	20	20	18
P54889	alh-13	0.0772966	1.05504	0.405448	0.393144	35.3	86.693	18	28.2393	28.2957	28.1891	28.2516	28.0153	28.2253	15	16	17	15	15	15
G5ECV9	alh-3	0.135233	1.09827	1.58428	0.026045	52	99.276	30	29.1916	29.1825	29.1899	29.0156	29.1309	29.0118	24	27	24	24	24	21
Q8MXJ7;O16518;Q86S57;A0A486WWU7	alh-4	0.231145	1.17377	0.793321	0.160946	37.5	55.552	14	29.4142	29.6135	29.5699	29.4618	29.0661	29.3762	13	12	14	12	12	12
O44555	alh-5	0.815515	1.75993	2.11566	0.00766193	38	48.817	9	25.8074	25.4131	25.4527	24.6492	24.6238	24.9537	7	6	8	5	8	5
G5EC31;Q86N72;G4RZC3;Q6A593	alh-6	-0.371614	0.772917	3.02344	0.000947465	34.6	61.751	15	29.0952	29.0408	29.0252	29.3581	29.4854	29.4326	15	13	15	14	13	15
O02266;G3MU66	alh-7	0.137967	1.10035	0.780611	0.165725	44.6	53.05	14	28.1408	28.0035	27.965	27.8188	28.0197	27.857	11	12	13	12	12	10
P52713;Q7JMI1	alh-8	-0.600416	0.659564	2.94954	0.00112321	65.6	56.461	23	32.6306	32.7885	32.8081	33.2833	33.3145	33.4307	23	23	23	23	22	23
P46562	alh-9	-0.772186	0.58553	4.32662	4.71387e-05	64	57.012	23	31.3051	31.1927	31.2152	31.9665	32.0423	32.0207	18	21	19	22	22	20
Q9U3P9	alkb-8	-0.155742	0.897671	0.442682	0.360843	16.1	67.37	6	24.3722	24.1836	24.3636	24.1885	24.6298	24.5683	4	5	5	3	4	5
Q9U389	allo-1	0.45903	1.37462	1.66766	0.0214951	10.7	45.158	3	25.5062	25.4329	25.5944	25.1778	24.8199	25.1587	3	3	3	3	3	3
G5EFL5;G5EEF6	alp-1	0.0401039	1.02819	0.17142	0.673877	27.8	157.44	26	29.5028	29.2805	29.3315	29.4452	29.2595	29.2897	22	26	25	23	22	22
P34552	alx-1	0.30156	1.23248	1.54755	0.0283433	47.7	98.263	29	29.616	29.4955	29.3974	29.2847	29.0761	29.2434	28	28	27	23	24	24
Q17561	aly-1	1.38886	2.61872	3.12152	0.000755923	32.3	24.318	5	26.5574	26.3779	26.1992	25.1023	25.0934	24.7721	4	5	4	3	4	4
O62183	aly-2	0.0117156	1.00815	0.0199188	0.955171	35.7	24.476	6	26.4516	26.7356	26.5607	26.2684	26.5611	26.8832	5	6	6	5	5	5
Q21559	aly-3	0.218762	1.16373	1.66028	0.0218635	50.4	25.695	9	28.2817	28.1641	28.0766	27.9724	27.9489	27.9449	7	7	8	6	9	6
P16356	ama-1	0.0422166	1.02969	0.42386	0.376825	31.4	204.52	36	28.268	28.253	28.3259	28.2566	28.1707	28.2929	33	33	33	27	28	26
Q20829	aman-1	0.165991	1.12194	1.2349	0.0582244	9.7	109.38	7	25.3033	25.45	25.3126	25.1508	25.1446	25.2726	6	7	7	5	6	6
Q2PJ74	aman-2	0.118773	1.08581	0.189196	0.646851	10.8	131.02	9	24.2559	24.9465	24.7536	24.54	24.3153	24.7443	6	6	6	6	4	4
H2KZ18;H2KZ19;A0A2C9C377;D7SFL2	ampd-1	-0.252399	0.839499	0.938122	0.115313	42.9	90.108	27	28.3805	28.6499	28.6069	28.6272	28.8157	28.9516	25	23	23	23	23	23
Q21004	amph-1	0.512878	1.42689	1.27274	0.0533649	33	51.91	9	25.9514	26.0614	25.8365	25.5915	25.0828	25.6364	7	9	6	6	5	6
Q17663	amt-4	-2.10608	0.232277	1.32757	0.0470363	8	63.299	3	21.5274	23.7785	21.5767	24.4024	24.431	24.3673	1	3	1	2	2	2
G4S185;G5EDH7	anat-1	0.878311	1.83822	0.336711	0.460563	16.1	26.524	3	24.5159	25.1683	24.7768	24.9308	21.8232	25.0721	2	3	3	3	2	3
A0A2C9C2Z1;A0A2C9C3A7;Q9N4M4	anc-1	0.00455475	1.00316	0.0140088	0.968258	58.8	840.47	103	32.4317	32.1892	32.2554	32.4188	32.1439	32.3001	92	92	91	92	89	90
Q9XTT4	ani-1	0.0725822	1.0516	0.355634	0.440926	28.2	126.8	19	26.4598	26.4517	26.4976	26.2423	26.5299	26.4191	15	14	14	13	14	13
Q09994	ani-2	-0.471805	0.721062	0.726341	0.187784	11.3	115.02	8	24.6153	24.5761	23.9802	24.7208	24.5815	25.2847	3	3	4	5	5	6
Q1HB04;Q22317	anp-1	-0.358769	0.77983	0.897636	0.12658	9	110.52	6	25.2509	25.1542	25.2438	25.737	25.2083	25.7798	5	6	6	6	5	6
O45865	ant-1.1	-0.13483	0.910777	0.512745	0.307082	66.7	33.044	25	34.1741	34.4958	34.4254	34.5799	34.3795	34.5403	23	22	23	22	21	22
G5EFW8;G5EFU2	ant-1.3;ant-1.4	0.724799	1.65267	1.36795	0.0428601	46.6	34.384	12	25.1283	25.0556	24.9491	24.4935	23.8415	24.6235	3	2	2	2	2	2
Q17820	aos-1	0.00327937	1.00228	0.00716059	0.983647	42.9	38.738	10	26.4636	26.5133	26.404	26.2243	26.4175	26.7291	9	10	8	8	6	6
Q22601	apa-2	0.0391153	1.02748	0.364745	0.431772	39	104.18	23	27.3714	27.2609	27.4093	27.3149	27.3104	27.2989	19	20	20	18	16	17
Q9N4F3	apb-1	0.0373281	1.02621	0.156143	0.698003	34.3	105.25	28	28.5254	28.5799	28.5618	28.491	28.3814	28.6827	26	27	25	25	25	22
Q17883	apc-17	0.198132	1.14721	0.0670632	0.856913	12.3	37.412	2	21.7931	23.8013	24.0133	21.5056	23.7397	23.7681	2	2	2	1	1	2
Q95X88;O16637	apd-3	0.241295	1.18205	0.989136	0.102533	7.2	109.07	4	23.6969	23.9972	23.7957	23.6278	23.6902	23.448	2	2	4	2	2	2
Q8WQB3	apg-1	0.12218	1.08838	0.801426	0.15797	26.4	91.638	14	27.0572	26.8339	26.9958	26.8754	26.797	26.848	14	13	13	12	12	11
O01755	apm-1	-0.243264	0.844832	0.902762	0.125094	31	48.617	8	25.1429	25.3109	25.4682	25.5124	25.4288	25.7106	7	8	7	6	6	4
O44750	app-1	-0.0481548	0.967173	0.309817	0.489986	58.8	69.339	21	29.4986	29.5291	29.3384	29.4611	29.5396	29.5099	17	19	19	19	20	17
Q19202	apy-1	0.737904	1.66775	1.63999	0.0229093	57.7	40.31	14	30.2597	30.3484	30.6202	29.7187	29.3486	29.9473	12	12	13	11	11	11
Q19102;A0A061AD09	ard-1	-0.105163	0.9297	1.11942	0.0759597	66.3	27.143	11	29.8424	29.8931	29.8197	29.9004	30.0304	29.9399	11	10	11	11	11	10
Q10943	arf-1.2	-0.0259565	0.982169	0.15505	0.699762	74.6	20.521	12	30.3529	30.1673	30.3301	30.3095	30.3484	30.2703	11	11	10	12	11	10
G5EFK4	arf-3	-0.118893	0.920894	0.522081	0.300552	75.6	20.589	11	28.635	28.4516	28.5206	28.7726	28.7006	28.4906	7	7	7	7	7	7
Q9U2S4	arf-6	0.364332	1.28729	0.788551	0.162723	49.1	20.026	5	24.7929	25.039	25.0967	24.7322	24.2362	24.8672	5	5	5	4	4	5
Q20758	arl-1	0.198657	1.14763	1.13724	0.0729059	74.4	20.104	8	26.061	26.256	26.0675	26.0292	25.8567	25.9026	6	5	5	5	6	5
G5EDC6	arl-8	-0.0345338	0.976347	0.127568	0.745473	51.4	21.281	7	26.8994	27.0209	26.9326	27.02	26.811	27.1255	5	5	5	7	6	6
Q9NA98;U4PR70	arp-1	0.127551	1.09244	0.727992	0.187072	45.2	42.071	10	28.4651	28.6385	28.4268	28.2997	28.3862	28.4619	8	9	8	8	9	9
Q9GYR2	arp-11	0.193909	1.14386	1.1376	0.0728451	13.8	44.015	4	24.029	24.0612	23.8486	23.8739	23.7594	23.7238	4	4	2	2	4	4
Q17624	arrd-25	0.602451	1.51829	1.40334	0.0395059	42	64.376	17	27.2474	27.2642	27.2496	26.848	26.2513	26.8545	14	13	14	13	11	12
Q9N5Y2	art-1	-0.145774	0.903895	0.278771	0.526295	26.6	35.109	10	28.6635	28.97	28.968	29.2381	28.6484	29.1523	8	9	8	10	9	8
Q9N4I0	arx-1	0.201995	1.15029	1.70153	0.0198826	48	48.087	13	28.7074	28.6118	28.5952	28.429	28.5103	28.3691	13	11	12	11	12	13
P53489	arx-2	0.274082	1.20922	1.17056	0.0675219	40.8	44.84	12	28.2182	27.9994	28.1071	27.7858	27.7079	28.0088	9	12	11	9	10	9
Q9U1R7;A0A3P6PCS5	arx-3	0.203234	1.15128	1.42543	0.0375465	44.8	41.088	9	27.7682	27.5784	27.62	27.498	27.3885	27.4705	8	8	9	7	9	6
Q8WTM6	arx-4	0.289635	1.22233	2.48269	0.00329084	55.5	34.48	13	27.5123	27.5778	27.4792	27.1619	27.2636	27.2749	11	12	10	12	13	13
Q9XWV3	arx-5	-0.1992	0.871034	1.09494	0.0803639	47.5	21.043	5	25.8142	25.6506	25.7204	25.8486	26.0697	25.8645	5	3	4	3	4	3
P58798	arx-6	0.14764	1.10776	0.553314	0.279696	32	19.663	4	26.6905	26.6521	26.5225	26.6553	26.2858	26.4811	4	4	4	4	4	4
O61861	arx-7	0.0479126	1.03377	0.154818	0.700135	42.1	17.004	5	27.0916	26.9024	26.7351	26.7705	26.9534	26.8615	5	5	5	5	5	4
Q09551	asah-2	-0.509363	0.702533	0.731431	0.185596	33.7	45.235	10	25.2885	25.0508	24.7756	26.1077	25.2025	25.3329	9	8	8	9	8	7
Q20053	asb-1	-0.357848	0.780328	1.62607	0.0236555	44.9	34.368	17	29.2029	29.3218	29.2934	29.4674	29.793	29.6313	14	16	16	15	14	15
Q19126	asb-2	-0.429712	0.74241	2.28483	0.00519009	51.5	34.937	19	30.6789	30.7857	30.842	31.1927	31.0959	31.3072	18	17	17	18	18	17
A9Z1L6	ascc-1	0.0271206	1.01898	0.0873213	0.81786	42.5	44.185	9	24.5761	24.6613	24.686	24.4423	24.805	24.5949	6	5	5	4	4	4
Q17603	asfl-1	0.00252151	1.00175	0.00627046	0.985665	27.8	27.996	5	23.966	23.8993	24.3119	24.1063	24.0676	23.9957	3	3	3	3	2	3
Q18803	asg-2	-0.441996	0.736116	0.780824	0.165644	35.9	14.834	5	28.0736	28.7685	28.5859	28.6031	29.0607	29.0902	5	5	5	4	4	4
P30632	asna-1	0.253515	1.19211	1.9596	0.0109749	57.6	37.554	12	28.2868	28.456	28.3029	28.0655	28.0948	28.1248	11	11	11	11	12	9
Q21463	asns-2	0.664488	1.58501	1.53735	0.029017	34.2	65.051	11	26.0975	25.5999	26.0681	25.0254	25.3433	25.4034	10	9	9	6	7	9
G5EEI4	asp-1	-0.261893	0.833993	0.497601	0.31798	58.1	42.692	16	32.6057	32.571	32.5556	33.0623	33.075	32.3808	16	16	16	16	16	15
Q22972	asp-13	-1.34358	0.394041	2.68938	0.00204467	21.9	42.237	6	23.9599	23.7733	24.1372	24.9932	25.5052	25.4027	4	4	3	5	6	5
Q94271	asp-14	-0.710111	0.611273	0.780336	0.16583	32.2	39.717	10	27.5022	28.1231	27.5571	28.5642	29.0051	27.7434	8	9	9	8	9	9
Q86NE0	asp-2	-0.0793025	0.946515	0.246504	0.566886	23.8	46.639	8	30.172	30.0196	30.2042	30.2725	30.3704	29.9908	8	8	8	8	8	8
P55956	asp-3	0.176578	1.1302	0.941156	0.11451	52.3	43.399	17	31.228	31.1176	31.176	30.9676	31.1513	30.8728	17	17	16	17	15	15
Q21966	asp-4	0.382364	1.30348	1.86764	0.0135632	56.1	49.277	18	29.8739	29.6313	29.811	29.488	29.3808	29.3004	16	16	17	14	16	16
O01532;O01531	asp-5	0.153796	1.11249	0.20463	0.624266	47.1	41.983	10	30.4187	30.3397	30.3266	30.5683	30.4186	29.6367	9	10	8	9	9	9
O01530	asp-6	-0.0120602	0.991675	0.0230624	0.948282	38	41.519	10	31.4215	31.0247	31.1989	31.3942	31.3198	30.9673	9	8	8	10	8	9
O16338	asp-8	1.96817	3.91271	2.3337	0.00463763	35.2	41.758	6	28.548	28.0544	28.5812	26.6726	26.7758	25.8307	6	6	6	4	6	3
Q17425	asps-1	-0.0289675	0.980121	0.0727401	0.845785	29.1	64.759	9	25.783	25.7109	25.5314	25.473	25.7788	25.8603	7	9	8	7	8	7
Q20748	atad-3	0.215185	1.16085	0.640643	0.228748	41.3	67.146	21	29.3353	29.5217	29.5754	29.3131	29.0108	29.463	19	20	19	20	19	18
Q8I4H6;A0A1N7SZF7;P90914;Q8I4H5;A0A1N7SYV6;A0A1N7SYQ3	ate-1	0.216976	1.16229	1.12112	0.0756629	5.9	52.71	2	22.5531	22.6666	22.6388	22.5631	22.3672	22.2773	2	2	2	2	2	2
O16466	atg-18	0.273591	1.20881	1.02348	0.0947369	28.4	45.273	6	26.1686	25.9764	26.0756	25.9125	25.5748	25.9124	5	6	5	6	6	4
Q21480	atg-2	1.5502	2.92858	0.437738	0.364974	3.8	256.3	4	24.9778	24.8964	25.0803	25.2425	20.4198	24.6417	3	3	3	2	1	2
Q9N369;U4PRD2	atg-3	0.405693	1.32473	1.0673	0.0856451	34.4	35.249	7	25.8184	25.8672	25.5407	25.3974	25.0571	25.5548	6	5	4	4	4	4
Q3V5I7	atg-5	1.01697	2.02366	1.48272	0.0329064	17.1	31.338	3	22.8274	23.0911	23.4619	22.2014	21.6223	22.5058	2	2	3	1	1	1
G5EBK4	atg-7	0.687968	1.61101	1.32727	0.0470686	18.5	72.371	7	23.3512	23.923	23.5762	22.5788	23.1452	23.0626	5	5	5	1	5	3
Q9XVU3;A5Z2U2	atgp-1	0.965309	1.95248	2.61718	0.00241445	20.9	69.313	10	26.1327	25.9384	26.2844	25.1562	24.9785	25.3249	10	7	8	6	7	6
Q21224;A0A061ACY0	ath-1	0.182289	1.13468	0.558864	0.276145	61.4	24.334	8	27.1163	27.1264	27.3103	27.1197	27.1444	26.742	8	7	7	7	8	7
Q95QQ4;Q7JNV5;Q95QQ5	atic-1	-0.755887	0.592182	2.04036	0.00911252	50.3	64.795	18	27.0709	27.4182	27.29	27.7822	28.0619	28.2027	14	15	15	15	16	15
Q9BMU4;Q688Z6;U4PLG5;U4PQS6	atln-1	-0.0452474	0.969124	0.13674	0.729894	28.1	64.717	10	28.2359	28.306	28.3821	28.4877	28.1252	28.4468	10	10	9	9	9	9
Q23158	atn-1	0.0256964	1.01797	0.0683625	0.854353	68.5	107.18	64	30.7365	30.5207	30.5898	30.8112	30.4261	30.5325	60	57	59	59	56	57
Q9XXK1;O45827	atp-1	-0.357786	0.780361	1.4434	0.0360251	60	57.787	31	33.9249	33.8465	33.8651	34.333	34.365	34.0119	30	30	30	31	29	29
P46561	atp-2	-0.266359	0.831415	1.65191	0.0222892	78.8	57.526	33	34.3952	34.5058	34.5617	34.8523	34.6626	34.7469	32	32	32	32	33	32
P91283;Q7JNG1	atp-3	-0.340514	0.78976	1.17237	0.06724	71	22.39	14	30.5188	30.7321	30.3805	30.9389	31.0065	30.7075	13	14	13	14	13	12
O16517	atp-4	-0.615622	0.652648	3.35409	0.000442498	58.9	13.957	9	30.9732	30.916	31.0154	31.6049	31.6583	31.4882	8	9	9	9	9	9
Q17763	atp-5	-0.302915	0.810613	1.52562	0.0298114	56.5	21.797	13	31.6647	31.6295	31.6106	31.9702	32.0755	31.7678	13	13	13	13	13	13
O17406	attf-2	0.391954	1.31217	1.66014	0.0218708	49.6	44.287	15	29.0606	28.7823	28.8514	28.4215	28.4574	28.6397	15	15	15	14	12	14
Q9XW25	attf-6	0.424055	1.34169	0.16099	0.690256	3.5	179.06	3	24.151	24.1621	24.1067	21.7378	24.6796	24.7302	3	2	2	2	3	2
D4PH96	atx-2	-0.132381	0.989808	1.0929	0.950789	24.1	118.79	18	22.7769	22.3889	22.1743	22.5734	22.6275	22.1836	17	18	16	18	17	16
G5ED29	atx-2	-0.0147794	0.912324	0.0219156	0.0807421	26.6	106.04	18	28.8976	28.8802	28.7463	28.9397	28.946	29.0355	1	0	1	2	2	2
Q17411	B0001.2	-0.141942	0.906298	0.383408	0.413611	3.1	105.14	2	23.86	23.8807	23.4713	23.9156	23.7248	23.9975	2	2	2	2	2	2
Q17413;A0A3P6N643	B0001.4	-0.0719179	0.951372	0.210103	0.616448	35.1	28.389	6	26.3135	26.6273	26.4306	26.3412	26.5891	26.6569	6	5	5	5	6	5
Q17426	B0024.11	-0.0638046	0.956738	0.266772	0.541038	35.7	64.63	15	26.6905	26.9075	26.7838	26.7347	26.8544	26.9841	12	13	11	12	11	10
Q17439	B0035.15	0.164267	1.1206	0.691614	0.203417	21.9	33.336	6	24.3475	24.2586	24.243	24.0926	23.9546	24.309	4	6	6	4	4	2
Q17432	B0035.3	0.0391273	1.02749	0.0961507	0.8014	57.6	22.118	8	26.4626	26.629	26.4781	26.4524	26.2667	26.7331	8	8	8	8	8	7
Q336L1	B0205.13	7.40486	169.466	3.39689	0.000400973	62.6	11.633	5	29.8725	30.5992	30.8313	24.0448	21.9227	23.121	5	5	5	1	1	3
Q17457	B0222.5	-0.997883	0.500734	2.45259	0.003527	20.1	41.135	6	23.4078	23.6008	23.8029	24.4276	24.8191	24.5585	5	5	5	6	5	6
O16487	B0238.11	0.0452073	1.03183	0.186524	0.650843	17.7	36.502	5	25.991	25.6979	25.8848	25.8293	25.7453	25.8634	5	4	4	4	4	4
Q9XTI0	B0250.5	-0.535914	0.689722	2.19153	0.00643384	68.2	31.217	15	29.8849	30.0441	30.0806	30.3842	30.5635	30.6697	14	14	13	14	15	13
P41938	B0272.3	-0.00155131	0.998925	0.00744838	0.982996	68.3	33.38	15	29.4793	29.349	29.272	29.3901	29.4095	29.3055	15	13	13	13	13	12
P41942	B0272.4	-0.26277	0.833486	0.209087	0.617893	17.6	28.107	3	22.9309	23.0579	23.3736	24.1372	22.5245	23.489	2	2	2	1	2	1
P42000	B0280.9	-0.415423	0.7498	1.30639	0.0493868	22.1	47.771	5	24.6161	24.7781	24.3623	24.8292	25.063	25.1105	2	5	5	4	4	4
P34255	B0303.3	0.452887	1.36878	1.94834	0.0112632	39.7	47.874	12	30.0401	29.8556	29.8642	29.6299	29.3664	29.4049	10	11	10	9	12	9
A9Z1J8;P34258	B0303.7	0.238514	1.17978	0.82002	0.151349	14.6	49.858	4	28.5621	28.3441	28.7904	28.305	28.2727	28.4034	4	4	4	3	3	3
Q17474	B0334.3	-0.189339	0.877008	1.43679	0.0365775	47.3	69.151	20	29.5001	29.5322	29.4277	29.7775	29.651	29.5995	17	19	19	19	19	19
Q17477	B0334.5	-0.11636	0.922512	0.0361057	0.920226	9.8	46.818	2	22.9665	23.2845	24.6178	21.8055	24.6761	24.7363	1	0	2	1	2	2
Q7JPQ6	B0361.3	0.185363	1.1371	1.1182	0.0761728	17.7	71.797	8	25.0561	25.0885	24.94	24.9265	24.7181	24.8839	5	6	7	4	4	4
Q10950	B0361.6	-0.4155	0.74976	1.21483	0.0609774	18.3	43.026	5	24.9368	25.2193	24.9412	25.4209	25.6868	25.2362	4	4	4	4	4	4
Q9XU45	B0379.1	0.0167472	1.01168	0.0401698	0.911654	54.2	24.779	9	27.2425	27.1626	27.1315	27.393	27.1773	26.9162	7	8	9	7	9	8
Q17492	B0393.3	-0.241777	0.845703	0.552628	0.280138	10.8	70.649	3	23.1686	23.7331	23.5316	23.518	23.8375	23.8032	2	3	2	2	3	2
Q17499	B0395.3	-0.328401	0.796419	1.74508	0.0179854	38.1	68.894	15	27.9087	27.9609	27.9358	28.1041	28.3863	28.3002	14	14	15	14	15	14
Q11073	B0416.5	0.00773811	1.00538	0.018101	0.959178	15.4	55.149	6	26.4349	26.272	26.4592	26.5772	26.1368	26.4289	5	5	6	6	4	5
Q03564	B0464.6	-0.167524	0.89037	0.703779	0.197797	13.4	72.614	5	25.0054	25.2483	25.1653	25.2408	25.2106	25.4701	5	5	5	5	5	5
Q17512	B0491.5	-0.30539	0.809223	0.859419	0.138223	53.8	36.435	14	28.8141	29.1965	29.1847	29.397	29.1726	29.5418	11	11	12	13	13	12
Q17514	B0491.7	0.119679	1.08649	0.243395	0.570959	31	31.002	4	25.126	24.5738	24.8829	24.8577	24.8452	24.5207	3	3	4	2	4	3
Q09214	B0495.5	0.486512	1.40105	2.76389	0.00172229	21.8	82.412	10	25.8768	25.7611	25.7792	25.2114	25.3601	25.386	9	9	8	8	7	5
Q09216	B0495.7	0.29545	1.22727	1.01049	0.0976138	20.2	102.12	11	26.9338	27.2422	27.2199	27.0104	26.6846	26.8146	8	10	10	9	7	9
Q09217;G8JXY3	B0495.8	0.260383	1.1978	0.555705	0.278161	14.4	36.977	3	24.6669	24.8393	24.3731	24.2481	24.1733	24.6767	3	3	3	3	3	3
Q22885	B0507.2	0.404775	1.32388	0.359412	0.437107	8.7	48.299	2	22.2448	21.8417	22.4652	21.3633	21.3304	22.6437	1	2	2	0	2	0
O61815	B0511.6	-0.505709	0.704314	2.52009	0.00301932	46	61.275	15	27.5107	27.587	27.3961	27.898	28.025	28.0879	12	13	13	12	14	12
O61817	B0511.7	0.294511	1.22647	0.33841	0.458765	21.5	33.951	3	22.6142	22.1535	23.2821	22.2479	22.2333	22.685	3	2	2	1	1	1
O45227;D3YT72	B0513.4	-0.130682	0.9134	0.128889	0.74321	38.3	13.077	4	24.8282	24.513	25.0181	25.4792	24.2991	24.973	3	3	3	4	3	3
Q17527;A0A061AJK0	B0564.2	0.169158	1.1244	0.465095	0.342693	33.8	26.416	6	25.1283	25.4384	25.1063	24.8416	25.0877	25.2362	6	5	5	4	5	6
Q17532;A0A061AL82	B0564.7	-0.0129019	0.991097	0.0403275	0.911323	15.8	67.725	6	24.5966	24.9254	24.7239	24.6785	24.7495	24.8565	5	5	5	6	5	5
Q03565	baf-1	-0.121765	0.919063	0.375797	0.420923	71.9	9.9542	8	25.3851	25.7216	25.7984	25.8035	25.6595	25.8074	7	7	7	5	6	5
O44739	bag-1	-0.0645765	0.956226	0.298532	0.502884	29.5	24.01	5	26.1903	26.3425	26.2283	26.1754	26.429	26.3505	5	5	5	5	4	4
H2KYG4;O45137	bas-1	-0.173579	0.88664	1.79061	0.0161954	27	58.3	8	25.839	25.7454	25.8208	25.9696	26.0345	25.9219	7	7	6	5	6	4
Q22460	bca-1	-0.422469	0.746146	2.62826	0.00235363	41.5	30.686	7	25.7843	25.7184	25.7947	26.1308	26.1324	26.3016	4	6	6	7	7	5
A0A0K3ARK9;Q2YS41;D3NQA9;Q8I102	bca-2	0.269884	1.20571	0.972988	0.106417	60	22.739	6	25.8484	25.8121	25.9258	25.6992	25.342	25.7354	6	5	5	5	5	4
Q22417	bcas-2	0.553833	1.46798	0.337788	0.459422	26.9	27.635	3	24.066	24.4526	24.376	24.5192	22.4168	24.2972	2	2	2	2	2	2
P54688	bcat-1	-0.564325	0.676272	1.90831	0.0123508	55.9	47.341	15	29.1189	29.511	29.2837	29.7676	29.9866	29.8524	13	15	14	13	14	12
O45924;Q4A1S8;O45930	bckd-1A	-0.404054	0.755732	2.78243	0.00165032	70.3	49.02	20	29.5026	29.6237	29.6594	29.9602	29.9925	30.0452	19	19	19	19	17	19
Q93619	bckd-1b	-0.222949	0.856812	0.842161	0.143827	57.4	40.052	13	29.3055	29.6269	29.4874	29.6701	29.5721	29.8464	11	11	11	11	13	11
Q9TXT9	bcmo-2	1.53991	2.90777	1.88442	0.0130492	18.3	60.597	6	25.766	24.7685	24.6372	23.6251	23.4171	23.5097	6	5	5	4	2	2
Q965N3	BE0003N10.1	-0.238338	0.847721	1.16408	0.0685367	17.5	81.856	8	24.1174	24.0873	24.1029	24.1742	24.5064	24.342	4	5	6	4	5	3
Q18817	ben-1	0.505822	1.41993	2.16739	0.00680166	65.8	49.446	25	27.0533	26.7429	26.9024	26.3627	26.3439	26.4745	5	6	5	5	4	4
Q19978	best-14	0.0337245	1.02365	0.0711179	0.84895	6.2	47.349	2	24.7041	24.862	24.9635	24.8291	24.5442	25.0553	1	2	2	1	1	1
A0A5S9MMD4;A0A5S9MM65;Q95Y80;A0A5S9MQE5;A0A5S9MN31;A0A5S9MMP9;A0A5S9MPT0	bet-1	0.643238	1.56183	0.404898	0.393643	8.6	93.833	4	23.4485	23.1513	23.3416	21.3382	23.4191	23.2545	3	3	3	1	2	2
Q20947;A0A0K3AWB8;Q20948;A0A0K3ASR2	bet-2	0.408663	1.32745	1.64199	0.0228038	4.4	133.72	3	26.4451	26.6407	26.4228	26.0736	26.2595	25.9496	2	3	2	2	2	2
Q27526	bgal-1	0.777803	1.71452	1.01809	0.0959196	7.7	74.63	3	23.3832	23.1437	22.2161	22.0488	22.1823	22.1785	3	2	2	2	2	2
V6CJ04	bicd-1	0.444841	1.36116	1.96012	0.0109618	32	84.112	16	27.3346	27.0441	27.0635	26.6461	26.7585	26.7031	14	16	14	14	15	14
O17860;B7WNA1	bigr-1	-0.469933	0.721998	0.744211	0.180214	44.7	25.933	6	25.1073	25.1505	24.6478	25.9177	25.2449	25.1528	5	5	6	6	4	4
P51559	bli-4	0.298776	1.2301	0.871556	0.134414	7.5	103.01	4	24.3161	24.2608	24.1524	24.149	23.647	24.037	3	4	3	3	2	3
Q95XD3;V6CLS1	blos-2	0.389179	1.30965	0.74536	0.179738	50.8	14.999	4	25.734	25.6005	25.3608	25.0585	24.8794	25.5899	4	4	4	4	3	4
G5EGL7;G5ECF4	bmk-1	-0.00565402	0.996089	0.0138686	0.968571	13.4	108.3	10	25.1697	25.2625	25.0827	25.2577	24.933	25.3411	5	7	8	7	5	7
Q23493	bpnt-1	0.0923684	1.06612	0.657526	0.220026	42.6	34.368	10	27.0896	27.0462	27.1485	26.9235	26.9724	27.1114	9	8	8	9	8	9
Q95QN6	brap-2	-0.0236734	0.983725	0.0800514	0.831665	11.7	67.413	5	23.838	23.7699	23.8199	23.6353	23.8854	23.9781	4	4	4	3	2	5
Q18801;O45583	bre-1	0.609367	1.52559	1.61287	0.0243852	40.9	44.488	9	27.3406	26.8409	27.3649	26.604	26.5963	26.5179	9	7	7	6	7	7
Q9U1S2;I2HAF5	brp-1	-0.229436	0.852969	0.744109	0.180257	25.4	63.301	13	25.8842	26.2707	26.2433	26.3227	26.2707	26.4932	11	12	10	10	10	11
Q21747;Q21748;Q86NF2	btbd-10	-0.0456397	0.96886	0.0165112	0.962695	11.1	64.414	3	23.5018	21.8403	23.4656	23.796	23.635	21.5136	2	1	2	3	3	2
Q21776	bub-1	-0.379448	0.768732	1.2752	0.0530641	16.6	112.03	10	26.0819	26.4693	26.0954	26.483	26.6773	26.6246	8	9	10	10	9	8
Q9XWH0	bub-3	0.0235831	1.01648	0.0657475	0.859513	49.6	38.127	12	27.0232	27.3295	26.9753	27.041	27.0164	27.1999	10	10	11	10	10	10
P34313	bud-31	-0.13787	0.90886	0.41487	0.384707	42.9	17.123	6	24.9739	25.0344	24.9396	24.8648	25.3412	25.1556	5	6	5	5	5	5
Q20932	byn-1	-0.371969	0.772727	1.14501	0.0716124	31.4	51.62	11	25.9585	26.332	26.169	26.3769	26.7352	26.4632	9	9	9	10	9	9
O02208	C01A2.4	0.479927	1.39467	1.78232	0.0165075	21.3	23.167	3	24.4753	24.8756	24.7276	24.1592	24.2654	24.2143	3	3	3	2	3	3
Q3Y3Z9	C01B10.11	-0.198099	0.871699	0.695085	0.201797	32.2	33.826	7	26.3569	26.2197	26.4197	26.3542	26.7482	26.4882	6	6	6	6	7	6
Q17543	C01B10.3	0.0208918	1.01459	0.0482924	0.894762	65.7	46.153	18	28.3301	27.9121	27.9152	28.0097	28.1308	27.9542	14	16	15	17	16	12
V6CLC8;Q8MQF7;H2KYC9	C01B10.6	0.477072	1.39192	0.916773	0.121123	26.5	44.002	8	27.2922	26.9188	26.9676	27.0055	26.329	26.4129	8	8	7	8	7	7
Q17539	C01B10.8	-0.0872332	0.941326	0.473336	0.336251	55.5	73.317	24	27.6134	27.7122	27.7125	27.6387	27.7706	27.8906	20	21	18	18	20	19
G5ECR6	C01B4.6	0.316165	1.24502	0.328179	0.469701	14.8	36.586	3	24.6143	24.6886	24.6762	24.4534	24.9673	23.61	3	3	3	3	2	2
Q17556;Q2L6W1	C01F1.3	-0.0846895	0.942987	0.423186	0.377411	54.2	71.113	23	27.1921	27.2097	27.3012	27.1668	27.4277	27.3625	17	18	19	20	20	16
Q93167	C01G10.7	0.24798	1.18754	0.820903	0.151042	31.5	36.333	6	25.2069	24.8093	24.8154	24.6829	24.7843	24.6205	5	6	6	4	6	4
Q93169	C01G10.9	-0.0175495	0.987909	0.0342562	0.924153	49.2	40.861	11	26.0744	26.1712	25.9337	25.773	26.1504	26.3084	10	9	10	9	10	8
Q17568	C01G5.5	1.23391	2.35204	1.50612	0.0311804	30.7	33.04	6	24.9397	24.7758	24.8228	23.3678	24.3498	23.119	6	4	5	2	3	2
Q17572	C01G6.3	1.23413	2.35239	2.54438	0.00285509	22.7	44.878	6	27.0605	26.9623	26.9753	25.991	25.91	25.3948	6	6	6	5	6	5
H2KYD5;P91011	C01G8.1	-0.52513	0.694897	1.66396	0.0216791	32.2	34.243	4	24.833	25.172	25.1834	25.7553	25.4684	25.54	3	3	2	4	3	3
Q17585	C01H6.4	0.41706	1.3352	1.44101	0.0362237	16.8	46.195	4	23.8821	24.1497	23.9939	23.7377	23.6606	23.3762	4	2	2	2	2	1
O44443	C02B10.3	0.380771	1.30204	1.6261	0.0236538	45.3	27.307	7	24.6166	24.5297	24.8361	24.3649	24.3012	24.1739	6	7	6	5	4	4
O44444	C02B10.4	-0.0994218	0.933407	0.243094	0.571355	15.2	23.246	2	26.1118	26.4722	26.0308	26.1507	26.4539	26.3084	2	2	2	2	2	2
P34274	C02C2.6	-0.0648079	0.956073	0.327032	0.470943	23.8	32.908	5	24.5962	24.7251	24.6704	24.593	24.8403	24.7528	5	5	5	4	4	4
D7SFI3;O45352	C02D5.4	0.634492	1.55239	2.86507	0.00136437	76.8	28.561	17	30.8177	30.6858	30.889	30.0563	30.2128	30.2199	15	15	14	13	15	14
P34280	C02F5.3	-0.00806618	0.994425	0.0145092	0.967143	26.8	40.822	8	26.1954	26.261	26.2927	26.1364	26.0216	26.6153	8	8	8	8	8	8
Q11124	C03F11.3	-0.661209	0.632348	1.11112	0.0774254	10.8	62.702	3	23.2339	23.8554	23.3535	24.49	23.78	24.1565	3	2	2	2	2	3
A0A0K3AWR8;O16657	C03H5.3	-0.611432	0.654547	1.93507	0.0116125	10.1	28.906	3	24.0217	23.6371	23.7688	24.5077	24.4947	24.2596	2	3	2	2	3	3
Q9XVF1	C04F12.1	0.882306	1.84332	3.92441	0.000119013	15	104.78	7	25.2399	25.138	25.1544	24.3452	24.1947	24.3455	5	7	6	5	5	3
Q17633	C04G2.9	0.776139	1.71254	1.71683	0.0191944	57.7	41.957	13	28.4961	27.8778	28.1184	27.221	27.5579	27.3849	13	12	12	12	12	11
Q17636	C04G6.4	0.374528	1.29642	0.91388	0.121933	15.1	44.911	3	23.7653	23.8248	23.2263	23.2684	23.2032	23.2212	2	3	2	2	3	2
O45241	C04H5.1	-0.2122	0.86322	0.206288	0.621887	68	14.572	5	24.874	24.224	24.2291	24.7118	25.2023	24.0495	5	4	4	5	3	3
A0A5S9MNI8;A0A5S9MPX1;Q95ZZ3;Q09449	C05C10.2	-0.77034	0.586279	1.03706	0.0918216	1.8	158.83	2	21.809	21.6812	21.832	23.2222	22.0874	22.3236	2	0	1	1	2	2
Q09450	C05C10.3	-0.372411	0.77249	0.76608	0.171364	61.6	56.113	22	29.682	29.8272	30.102	29.9764	30.1492	30.6028	19	20	20	21	20	19
O16314;A6PVA5	C05C8.1	0.748014	1.67948	2.40067	0.00397495	49.5	22.772	8	26.0674	25.9071	25.8795	25.1494	25.4167	25.0439	8	6	6	5	4	6
O16315	C05C8.7	-0.144958	0.904405	0.352967	0.443643	16.1	53.342	5	27.2126	27.2989	26.9123	27.187	27.533	27.1387	4	3	3	2	5	4
P48053	C05D11.1	0.101267	1.07272	0.458467	0.347963	39.3	111.25	27	29.0086	29.0691	29.0027	28.752	28.9547	29.0699	22	23	21	21	20	23
Q11185	C05D11.5	-0.159285	0.895469	0.295255	0.506693	26.7	29.658	5	24.457	24.0351	24.0372	24.6188	24.35	24.0383	5	5	4	5	4	5
Q11188	C05D11.9	0.0407321	1.02864	0.121547	0.75588	7.8	87.122	5	23.6764	24.0807	23.9245	23.8026	23.916	23.8408	5	5	5	4	5	5
Q2PJ78;Q6A4V9	C05D12.3	-0.498725	0.707732	1.32663	0.0471377	17.7	112.65	11	25.06	25.0893	24.6805	25.2938	25.6724	25.3598	8	10	8	8	7	8
O45136	C05D2.8	0.538398	1.45236	0.752508	0.176804	28.4	49.186	7	26.172	26.0259	26.264	26.1739	25.0607	25.6121	6	6	7	5	3	5
A0A4V0IN84;Q9GYK2	C05D9.3	0.715706	1.64229	2.19825	0.00633512	32	49.434	10	26.5073	26.2185	26.4001	25.6704	25.4683	25.84	8	9	8	8	7	8
Q5WRS4;Q17686	C06A6.4	0.0655575	1.04649	0.616096	0.24205	43.3	46.972	14	29.0379	28.9154	28.9767	28.9094	28.8563	28.9676	12	12	13	13	13	13
P34304	C06E1.9	-0.248063	0.842026	0.429155	0.372259	13.7	72.354	7	24.52	24.408	24.9533	25.1395	24.5243	24.9617	6	7	5	3	6	4
I2HAK9;G5EDA7	C06H5.6	0.205677	1.15323	0.145303	0.715644	8.9	45.622	2	22.9301	22.0434	21.4761	22.1208	22.3747	21.3371	2	2	2	1	2	2
Q95QX5;H2KYH5;Q86GT7	C07A12.7	0.560102	1.47437	2.55366	0.00279475	44.9	48.502	14	27.5657	27.3362	27.3267	26.8265	26.9172	26.8046	14	13	14	12	14	14
P91020	C07D8.6	-0.175536	0.885439	1.871	0.0134585	83.9	35.19	21	31.16	31.0496	31.1587	31.2858	31.337	31.2721	21	19	20	21	17	19
Q95YE7	C07H6.2	0.0818685	1.05839	0.296531	0.505206	33.6	11.924	2	23.4111	23.2879	23.2027	23.4063	23.1405	23.1093	2	2	2	2	2	2
Q27GT6	C08A9.10	1.45865	2.74851	3.12776	0.000745145	74.1	15.947	6	27.0086	26.6815	26.6672	25.3051	25.1478	25.5284	5	4	5	4	3	4
Q09227	C08B11.9	0.187553	1.13883	0.78074	0.165676	44.1	21.553	7	25.9227	25.6828	25.9162	25.5474	25.8046	25.6071	6	6	6	6	6	7
Q17819;G3MU09	C08B6.8	0.290838	1.22335	0.718723	0.191107	44.6	22.396	5	26.1598	25.8361	25.5884	25.7051	25.4196	25.587	4	4	3	5	3	4
G5EFJ3	C08E8.4	3.58632	12.0113	1.95258	0.0111537	45	24.375	6	26.4861	25.678	25.105	20.7778	22.805	22.9274	5	5	6	1	2	0
Q9U3R0	C08F11.12	-0.543141	0.686275	2.28293	0.00521277	50.4	12.825	4	27.4763	27.3175	27.4084	28.117	27.8485	27.8661	4	4	4	4	4	4
E9P872;Q17828	C08F8.2	0.157544	1.11539	1.65626	0.0220671	17.1	49.136	4	30.5744	30.6347	30.7053	30.5201	30.4476	30.4741	4	4	4	4	4	4
Q17829;S6FN37	C08F8.3	-0.35659	0.781009	1.38522	0.041189	23.8	45.105	6	24.4947	24.5069	24.3149	24.9245	24.8695	24.5922	3	5	4	4	5	3
O62055	C09F9.2	1.9567	3.88173	1.67032	0.0213641	3	181.3	3	23.8326	23.499	24.0742	21.0417	21.7137	22.7803	3	3	3	0	0	0
O16319	C10B5.3	0.0769208	1.05476	0.273362	0.53289	39.9	16.752	3	23.9276	23.5733	23.8781	23.7589	23.6999	23.6896	3	3	3	2	2	2
Q17898;Q17900	C10C5.3;C10C5.5	-0.211148	0.86385	0.868629	0.135323	41.6	45.679	11	26.4469	26.657	26.7723	26.7227	26.9313	26.8555	9	7	10	10	9	10
Q17899	C10C5.4	-0.49161	0.711231	2.46378	0.00343733	20.7	45.241	6	24.8066	24.8078	24.5849	25.249	25.2566	25.1685	5	5	5	5	4	5
O45069	C11D2.4	-0.0457242	0.968803	0.11158	0.773428	31.1	38.274	7	25.7176	25.9758	25.9448	25.6774	26.0348	26.0633	5	7	6	7	7	6
Q8MXH7	C11D2.7	0.253295	1.19193	1.15875	0.0693825	62.7	20.77	9	27.5536	27.5228	27.4184	27.2975	27.0619	27.3757	8	9	8	8	8	9
H2KYQ2;Q17921;H2KYQ3	C12D12.1	0.156068	1.11425	0.390572	0.406844	7.1	69.155	2	24.6442	24.8332	24.8715	24.8804	24.3512	24.649	2	2	2	2	2	2
A5Z2V3;A0A486WTC7;O45247;A0A486WXC8	C13B4.1	-0.406048	0.754688	0.633084	0.232764	4.8	104.12	3	22.5462	22.5178	22.6217	22.7712	22.5987	23.534	2	2	3	3	3	3
Q17961	C14B1.2	-0.284899	0.820799	0.599433	0.251517	18.2	22.428	2	22.5968	22.9415	23.3225	23.2457	23.1721	23.2977	2	2	1	2	2	2
Q17966	C14B1.9	-0.241986	0.845581	0.33797	0.45923	16.4	43.387	4	24.1012	23.91	23.8462	23.838	23.986	24.7594	3	4	4	4	3	4
P34329	C14B9.2	0.614183	1.53069	3.3043	0.000496252	25.9	69.797	13	27.6612	27.6359	27.6486	27.1446	27.0158	26.9427	13	13	12	9	10	11
A0A2K5ATT8;P34335	C14B9.8	0.0115643	1.00805	0.0138336	0.968649	8.4	140.07	5	24.521	24.4159	24.5391	24.5502	23.9751	24.9161	5	5	5	5	3	4
N1NTN5;Q17971	C14C10.5	0.0858167	1.06129	0.631512	0.233608	35.5	217.78	43	28.6935	28.7326	28.6934	28.5715	28.5508	28.7397	39	40	38	32	34	33
B3WFT8;H2KYS2	C14F11.4	0.20779	1.15492	0.337225	0.460018	35.9	43.167	10	28.2459	27.9055	27.9676	28.1024	27.3703	28.0229	10	10	10	10	10	10
Q17993	C14F11.6	0.837022	1.78636	2.24106	0.00574038	36.8	21.613	6	27.1559	26.9935	26.8664	25.928	26.3782	26.1985	6	6	6	6	4	5
B1Q254;B1Q255	C14H10.3	-0.0657317	0.955461	0.198618	0.632969	25.6	88.948	13	27.4982	27.2727	27.2056	27.3628	27.2488	27.5622	12	10	12	11	10	12
Q8WSW2	C15B12.8	-0.537579	0.688926	0.303297	0.497397	9.6	42.636	2	21.6337	23.1613	22.8058	22.0133	23.8858	23.3145	1	2	0	1	2	2
Q18012	C15C7.5	0.286606	1.21977	1.15018	0.0707648	46.4	14.973	5	26.6784	26.542	26.8847	26.4022	26.5279	26.3153	5	5	4	5	4	4
A0A2C9C2Z4;A0A2C9C2Z6	C15F1.1	0.884576	1.84622	0.687442	0.20538	13.1	27.011	2	23.2788	23.1424	23.3761	22.9136	21.2194	23.0106	2	2	2	2	1	2
Q18025	C15H9.4	-0.901242	0.535426	0.879801	0.131886	12	52.462	3	21.4316	21.5126	22.8053	23.1092	22.8301	22.5139	1	1	2	3	2	1
Q18032	C15H9.9	-0.231517	0.851739	0.960523	0.109516	25.5	14.507	4	28.2936	28.3402	28.5354	28.7681	28.4731	28.6226	4	4	4	4	4	4
Q18037	C16A3.4	-0.313128	0.804895	0.777852	0.166781	30.4	43.08	8	26.8552	27.3165	26.8641	27.1459	27.3165	27.5128	5	5	4	6	6	6
Q18036	C16A3.5	-0.422801	0.745975	1.94991	0.0112224	42.9	19.359	10	28.094	28.2626	28.2957	28.7823	28.5837	28.5546	10	10	10	10	9	10
Q18035	C16A3.6	-0.876017	0.54487	2.68372	0.00207146	24.5	37.86	6	24.8108	24.9848	24.7726	25.8999	25.7563	25.5401	4	4	4	5	5	6
Q09462	C16C10.2	-0.446849	0.733644	0.560493	0.275111	19.8	30.878	4	24.0402	24.4679	23.6559	24.3693	24.1235	25.0118	3	3	4	3	3	4
Q09249	C16C10.3	-0.509745	0.702346	2.36707	0.00429468	27.6	117.1	18	26.6089	26.8778	26.6699	27.176	27.2245	27.2854	12	15	13	15	15	15
Q09250	C16C10.4	0.330455	1.25741	1.34528	0.0451561	30.7	18.971	4	26.6301	26.5497	26.6992	26.1156	26.484	26.288	4	4	4	4	3	4
Q09464	C16C10.8	-0.516382	0.699123	4.11841	7.61361e-05	49.4	28.515	10	26.7762	26.7301	26.6893	27.2674	27.2119	27.2654	8	9	9	8	9	8
O17591;A0A2K5ATM8	C16C2.4	0.121399	1.08779	0.465716	0.342203	28.9	40.367	6	24.3703	24.1021	24.1131	23.9997	24.2156	24.0059	3	6	4	3	5	3
B0M0L9;H2KYT6;Q9BIA9	C17C3.1	-0.621103	0.650174	1.47526	0.0334764	20.9	37.433	7	24.3256	24.8106	24.8362	25.0753	25.3572	25.4033	6	6	6	5	5	6
Q9BKP8	C17F4.7	0.0424042	1.02983	0.0528859	0.885348	31.2	20.849	3	29.8574	29.2701	29.2797	29.7194	29.5067	29.054	3	3	3	3	2	3
Q93240	C17G1.2	-0.70862	0.611905	2.27747	0.00527879	20.7	32.033	3	22.785	22.6407	22.9048	23.6846	23.338	23.4338	2	3	2	3	3	3
Q09973	C17G10.1	0.121724	1.08803	0.421826	0.378594	14.4	54.994	4	25.1822	24.8703	25.1257	24.8336	24.8912	25.0882	4	3	4	3	3	3
O45078	C17H12.8	1.12322	2.17832	0.877165	0.132689	9.2	39.255	3	26.2633	25.7336	25.8843	25.944	24.5544	24.0132	3	3	3	3	3	3
Q18070	C18A11.1	0.244867	1.18498	0.602637	0.249668	18.5	14.17	2	22.8552	23.0178	23.1768	22.5041	22.7649	23.0462	2	2	2	1	2	0
Q09958	C18A3.3	-0.416026	0.749486	1.27215	0.0534378	19.1	38.083	7	26.4769	26.5215	26.4342	26.7538	26.7309	27.1959	5	6	6	5	5	5
Q18074	C18B2.3	0.195641	1.14523	0.614965	0.242681	38.6	26.635	6	27.6816	27.6292	27.8509	27.5289	27.7415	27.3043	5	6	6	6	6	5
Q18075	C18B2.4	0.199886	1.14861	0.458238	0.348147	26	32.556	7	26.2862	25.7698	25.8922	25.9887	25.7212	25.6387	4	6	6	5	5	4
Q18076;H2KYV3	C18B2.5	0.187818	1.13904	0.390605	0.406813	40.6	74.809	17	29.0534	28.996	28.9192	29.1444	28.4549	28.8058	17	16	16	17	14	16
Q8MNV5;H2KYV8;A0A2C9C3J8;A0A2C9C3R1;A0A2C9C3A0	C18C4.7	0.814128	1.75823	1.6302	0.0234316	5.4	118.46	3	24.5773	24.0047	24.1784	23.5706	23.1347	23.6128	3	3	3	3	3	3
Q9XTZ3	C18D11.3	-0.00980695	0.993225	0.00830804	0.981052	23.4	19.509	3	22.9872	22.6242	22.6464	23.1217	22.0227	23.1429	2	3	3	2	2	2
Q18093	C18E9.2	-0.129352	0.914242	0.28279	0.521446	17.6	41.728	4	26.8709	26.8476	26.8284	27.0766	26.6223	27.2361	4	4	4	4	4	4
Q18095	C18E9.4	-0.748569	0.595193	0.166389	0.681728	30.1	12.087	3	22.2149	25.1526	25.6106	25.0834	27.3577	22.7827	2	3	3	3	3	2
Q18091	C18E9.5	-0.293978	0.81565	0.894222	0.127579	29.7	30.838	5	24.2137	24.1564	24.1516	24.7501	24.4244	24.2291	4	4	3	5	3	3
Q18099	C18F10.7	1.3081	2.47615	0.831592	0.14737	16.3	67.044	6	23.2974	23.4142	23.1166	21.7176	23.3287	20.8576	3	4	3	2	5	1
Q09238	C18H9.6	0.065176	1.04621	0.126813	0.746771	55.7	19.756	5	26.0886	25.6132	25.6526	25.9052	25.7316	25.522	5	4	5	5	5	4
Q10121	C23G10.2	-0.515939	0.699338	1.40325	0.0395143	84.8	18.043	14	29.0122	28.7161	28.9284	29.284	29.6936	29.227	14	12	13	13	13	12
Q45EK7	C23G10.7	-1.11172	0.462742	0.496109	0.319073	13.3	64.871	4	23.3982	23.5946	20.575	23.6096	23.764	23.5293	3	3	1	3	4	3
Q9GYR5	C23G10.8	0.062767	1.04447	0.324249	0.47397	18.8	106.67	8	25.4247	25.4053	25.607	25.3364	25.4986	25.4137	8	8	8	8	8	8
H2KYX4;Q8IFY5	C23H3.2	0.0670484	1.04757	0.0726688	0.845924	19.5	39.999	5	26.2986	25.879	26.2929	26.2579	25.5212	26.4904	3	3	4	4	3	3
O76430	C24B9.3	-1.18392	0.440153	2.89577	0.00127125	26.6	45.201	6	26.4362	26.1833	26.5751	27.6689	27.6773	27.4001	4	5	4	6	5	5
O76387	C24G6.8	0.147238	1.10745	0.575653	0.265673	37.3	33.689	6	26.0236	26.0192	25.8738	25.7931	25.6652	26.0166	6	6	6	5	5	6
O17157;A0A0K3AQY8;A0A0K3AUI3	C24H12.4	-0.398682	0.758551	2.02301	0.00948392	37.7	71.977	16	26.8758	26.9916	26.7146	27.2905	27.2021	27.2855	12	15	13	13	12	13
E2JL03	C25A1.20	0.538659	1.45262	0.390556	0.406859	41	13.739	3	23.5637	24.1818	22.7761	22.649	23.7933	22.4634	2	2	1	1	3	0
Q18161	C25E10.12	-0.0959937	0.935628	0.171449	0.673831	23.5	31.787	4	22.8466	22.9908	22.8207	23.1855	23.1886	22.5719	3	2	3	2	3	1
Q18157	C25E10.8	1.09349	2.1339	2.00745	0.00983002	29.2	14.948	2	24.8884	24.1734	24.7898	23.3716	23.5922	23.6074	2	2	2	2	2	2
A0A2K5ATR9;A0A2K5ATQ8;A0A2K5ATQ3;A0A2K5ATR5	C25H3.11	1.02837	2.03972	0.400353	0.397783	1.1	374.92	3	23.9619	23.555	23.6219	23.8066	20.5252	23.7218	3	2	3	2	2	2
Q8MQC1	C25H3.7	0.189245	1.14017	0.372202	0.424422	31.3	31.593	6	25.2519	24.9814	25.1994	24.9663	25.2891	24.6096	6	6	5	5	4	4
H2KYV1	C25H3.9	-0.227242	0.854267	0.337595	0.459627	27.4	21.967	4	25.8858	26.0943	25.9949	26.5407	25.6794	26.4366	4	4	4	4	4	4
Q18198	C26B9.5	-0.109505	0.926906	0.416181	0.383548	21.5	58.489	8	26.1468	26.1868	26.3413	26.1704	26.3337	26.4995	5	7	8	8	8	5
Q18232	C26F1.3	-0.501391	0.706425	2.53414	0.00292318	24.7	21.197	4	24.5882	24.7998	24.6508	25.1636	25.1128	25.2666	4	4	3	4	4	4
B5BM33;E1B6U2;P90754	C27A7.1	0.515305	1.4293	1.86081	0.0137782	7	85.898	2	23.2307	22.9891	23.3439	22.5456	22.7166	22.7556	2	2	2	2	2	2
A5Z2U5;A5Z2U6;P90758;Q9U3P0	C27A7.5	-1.06707	0.477287	1.73127	0.0185663	18.9	71.496	8	24.5644	24.9397	24.0589	25.3898	25.5998	25.7745	4	5	6	6	6	7
Q18244	C27B7.5	-0.250331	0.840704	2.52567	0.0029808	31.3	42.298	7	25.6786	25.7975	25.7705	25.9878	25.9816	26.0282	6	7	6	7	7	7
Q95QU0	C27F2.10	0.0751839	1.0535	0.190527	0.644872	17.2	47.157	4	24.2716	24.2767	23.9568	24.1879	23.8779	24.2136	4	3	4	4	3	4
Q18257	C27F2.4	-0.261298	0.834337	0.884193	0.130559	30.4	31.619	5	26.0851	26.0894	25.9532	26.0981	26.2686	26.545	5	5	4	5	4	5
O17606	C27H6.8	-0.0634556	0.956969	0.197258	0.634953	47.4	38.464	15	28.4842	28.2383	28.2141	28.2471	28.3342	28.5456	9	13	10	11	12	10
Q95QT5	C28C12.12	-0.386975	0.764731	0.836776	0.145621	9.5	40.5	3	23.4606	23.3589	23.8082	23.6225	24.1921	23.974	3	3	3	3	3	2
Q09475	C28H8.3	-0.267854	0.830554	1.45038	0.03545	39.7	194.09	56	30.3187	30.4934	30.4199	30.569	30.6599	30.8067	50	49	48	50	52	46
Q8MNU8	C29E4.12	-0.58039	0.668783	0.937769	0.115407	28.7	12.138	3	24.8786	25.3168	24.9636	25.5257	26.1215	25.253	3	2	3	3	3	3
O17616;A5JYV2	C29F3.7	-0.28194	0.822484	0.44786	0.356566	36.3	55.304	10	25.2422	26.0848	25.7049	25.7609	26.1698	25.9471	7	10	10	8	7	9
Q18310	C29F5.1	0.300437	1.23152	2.54924	0.00282332	52.7	43.263	14	28.1653	28.0519	28.0875	27.741	27.8153	27.8471	10	13	13	11	11	10
O17620	C29F7.1	0.48414	1.39875	0.438326	0.36448	7.9	44.297	2	22.8477	22.9981	23.0932	22.6433	23.2224	21.6208	2	2	2	2	2	1
O17621;A0A0K3AWA7	C29F7.2	0.0389455	1.02736	0.0446072	0.902387	66.8	44.902	18	27.8805	28.7237	28.3235	27.9387	28.3562	28.5159	15	17	17	15	14	14
O17622	C29F7.3	-0.0389481	0.973364	0.119445	0.759547	63.9	21.202	8	28.7924	28.689	29.0344	28.7735	28.9827	28.8763	7	7	7	7	8	8
O16887	C29G2.6	-0.00740433	0.994881	0.0255697	0.942823	32.7	22.463	5	26.1101	26.0947	25.9587	25.9724	26.2303	25.983	5	5	5	5	5	5
Q09486	C30G12.2	-1.67093	0.314051	1.41576	0.038392	58.3	30.567	9	25.013	25.3246	25.1159	25.7625	27.1544	27.5493	6	7	6	7	7	8
Q9XVR3	C30H6.8	0.597972	1.51359	2.18241	0.00657037	14	20.138	2	24.6548	24.3965	24.7859	24.0389	23.9897	24.0146	2	2	2	2	2	2
Q9XVR5	C30H6.9	0.242858	1.18333	1.08283	0.0826367	15.6	23.14	2	23.6144	23.673	23.6994	23.2939	23.342	23.6223	2	2	2	2	2	2
O17626	C31C9.2	0.368672	1.29116	2.05152	0.00888135	72.7	34.691	18	29.9129	29.8413	29.6648	29.4207	29.4843	29.4079	18	17	18	17	17	17
Q18340	C31H1.1	0.212439	1.15865	0.0831563	0.825741	1.7	67.115	2	26.6391	25.2485	23.8647	25.467	24.2001	25.4479	2	2	1	2	2	2
Q18347	C31H2.4	2.42458	5.36871	2.43816	0.00364618	26.4	41.456	6	25.4752	25.4192	24.9608	23.2352	23.2103	22.136	6	5	5	3	2	1
B3WFZ3;B3WFZ4	C31H5.6	-0.345901	0.786816	0.558963	0.276081	17.8	48.969	5	24.3892	25.0086	24.2271	25.1383	24.6689	24.8555	2	3	3	3	3	4
Q09489;Q65ZJ7	C32D5.8	0.269513	1.2054	1.72647	0.0187728	33.6	15.669	4	28.4556	28.3917	28.5255	28.0845	28.2889	28.1908	4	4	4	4	4	4
P91130	C32E8.9	0.471447	1.3865	3.6091	0.000245982	50.7	29.151	10	26.8643	26.9558	26.8321	26.4129	26.428	26.397	9	9	9	9	8	9
O01685;Q86GU3	C32F10.8	-0.335889	0.792296	1.37567	0.0421049	62.9	55.799	24	30.6154	30.3842	30.4924	30.7835	31.0122	30.704	24	21	24	23	24	23
Q9XUH7	C32H11.4	-1.07876	0.473435	0.550601	0.281449	12.7	37.958	3	21.9313	24.3238	24.0425	24.0059	25.3595	24.1685	1	3	3	3	3	3
Q18359	C33A12.1	-0.228488	0.853529	1.04044	0.0911097	50	17.335	8	28.9123	28.9335	29.0716	29.3192	29.0237	29.26	8	8	7	7	7	7
Q18357	C33A12.3	0.0801811	1.05715	0.166604	0.68139	33.9	26.92	5	25.3248	25.1174	25.0807	24.9471	24.9122	25.423	5	5	5	4	4	5
Q5DX36	C33F10.14	0.185868	1.1375	1.9973	0.0100624	49.1	23.546	6	26.1674	26.2522	26.1671	26.0673	25.9846	25.9772	6	4	5	4	4	5
O44955	C34B2.8	-0.169217	0.889325	1.08687	0.081871	46.2	20.103	7	26.9331	27.1603	27.0913	27.1762	27.2746	27.2416	6	6	7	7	7	7
Q18421	C34C12.8	0.508257	1.42233	1.54082	0.0287859	61.6	26.448	16	28.9591	29.0071	28.9694	28.266	28.7659	28.3788	16	15	14	13	13	12
Q18429	C34C6.4	0.0169837	1.01184	0.0417342	0.908376	33.7	67.264	11	25.8881	25.8866	25.8113	26.0394	25.9131	25.5824	9	10	11	9	10	10
Q95QS4	C34E10.10	-1.213	0.431372	2.45365	0.00351844	23.7	26.254	4	23.7435	23.6015	23.2621	24.4956	24.7916	24.9589	3	3	2	3	3	3
G5ECE7	C34E7.4	0.50388	1.41802	2.19904	0.00632356	62.1	26.932	11	27.3403	27.0665	27.1524	26.5812	26.753	26.7133	9	8	7	7	7	9
Q18476	C35A5.8	0.199678	1.14844	0.605954	0.247768	27.7	125.12	19	27.4976	27.6403	27.5206	27.2971	27.142	27.6204	18	17	17	15	15	14
O45060	C35B1.5	0.918093	1.88962	3.19211	0.000642532	60.3	16.965	9	31.3507	31.131	31.1137	30.1721	30.3052	30.3638	8	7	8	6	7	7
Q8WQG1	C35D10.1	0.203484	1.15148	1.47584	0.033432	18	24.963	4	24.3885	24.5956	24.4889	24.296	24.2448	24.3218	3	4	4	3	3	3
Q18484	C35D10.10	0.290825	1.22334	0.627524	0.235763	16.6	30.9	3	23.1514	22.7877	23.4219	22.996	22.654	22.8385	3	3	2	2	2	2
Q18483	C35D10.6	0.412353	1.33085	1.60584	0.0247832	20.6	32.84	4	25.8301	25.7144	25.742	25.4606	25.1251	25.4637	3	3	4	3	4	2
Q18493	C36A4.4	0.0855287	1.06108	0.951878	0.111718	74.4	53.496	23	30.0556	30.121	30.033	29.9563	30.0496	29.9471	19	20	22	19	20	20
Q966P8	C36B7.6	0.567729	1.48219	1.01768	0.0960107	10.6	69.538	4	24.5823	24.9616	25.1321	24.4577	23.9212	24.5939	4	4	4	4	4	4
O16405	C36C5.5	0.403861	1.32304	1.38043	0.0416458	34.8	23.257	4	25.8483	25.6719	25.5401	25.2905	25.4579	25.1003	4	3	3	3	3	3
P48322	C36E8.1	-0.306767	0.808451	0.832717	0.146988	5	75.108	2	21.2497	21.5754	21.4923	21.5146	21.7244	21.9987	2	2	2	2	2	2
O01504	C37A2.7	-0.257249	0.836682	0.869947	0.134913	97.2	10.813	8	32.6571	32.6617	32.6159	32.8756	33.1513	32.6795	6	6	6	7	6	6
Q22918	C37C3.2	-0.0500641	0.965893	0.513761	0.306365	43.1	48.786	16	28.7238	28.6511	28.7011	28.672	28.7974	28.7568	15	16	15	15	15	15
Q95Q68;A3RMS7;H2KZ87	C37H5.13	0.323599	1.25145	1.00598	0.0986314	18.8	46.244	5	25.9595	25.8286	26.3185	25.7559	25.7405	25.6395	3	5	5	4	4	3
P91136	C37H5.5	-0.486088	0.713958	1.40844	0.0390444	25.2	88.947	10	25.239	24.9237	25.1555	25.4492	25.8522	25.4751	5	7	8	6	7	7
Q03567	C38C10.2	0.143554	1.10462	0.0850394	0.822168	5.3	52.737	2	23.5598	23.9781	23.7752	24.3073	22.4608	24.1142	2	2	2	2	1	1
C2BR91	C39B5.5	0.383657	1.30465	0.754809	0.17587	30	22.832	5	25.5507	25.6275	25.7407	25.2167	25.6673	24.8839	4	4	4	4	5	3
Q18529	C39D10.7	-0.259669	0.83528	1.02787	0.0937849	34.5	128.77	26	29.7938	29.4475	29.5055	29.771	29.941	29.8138	25	23	24	24	24	23
H2KYM1;H2KYM0;Q95QR7	C39D10.8	-0.561827	0.677444	2.25772	0.00552433	37.4	15.084	5	25.1243	24.9775	25.2223	25.5403	25.7993	25.67	5	5	5	5	5	5
D3YT46;D3YT45;B3GWC9;Q7JLS6;Q18541	C39E9.8	0.00386874	1.00269	0.0143765	0.967439	34.6	21.31	4	27.3405	27.5517	27.465	27.3645	27.5756	27.4054	4	4	4	4	4	4
Q18553;O62426	C39H7.1;Y38H8A.3	0.629388	1.54691	1.40437	0.0394121	15.3	34.724	4	23.9206	23.5458	23.3045	23.171	22.8188	22.8929	3	4	3	2	3	2
B3WFW9;C7FZU5	C41G7.9	2.07187	4.20432	1.22989	0.058899	18.1	18.612	2	23.9407	25.0406	26.0739	22.3458	23.9323	22.5615	2	2	2	1	2	1
Q18577	C42D4.1	0.751758	1.68384	1.81728	0.0152307	35.5	28.551	10	28.82	28.3431	28.393	27.8181	27.9195	27.5633	9	10	9	9	9	8
P91154	C43E11.9	-0.16794	0.890113	0.705962	0.196806	63.9	20.136	9	28.0474	28.0455	28.0904	28.091	28.441	28.1551	8	7	7	8	9	7
Q18594	C44B7.5	0.0435638	1.03066	0.055714	0.879602	30.1	26.301	6	26.7226	26.9121	26.7227	26.766	26.2763	27.1844	6	5	5	5	4	5
Q18596	C44B7.7	0.84951	1.80189	0.420716	0.379563	13.8	21.335	2	23.9205	23.9034	23.9735	21.5168	23.2481	24.484	2	2	2	1	1	2
A4UVK2;J7SF86;Q18614	C44C10.9	0.750509	1.68239	1.70512	0.0197189	21.4	26.693	4	24.6078	24.512	24.42	23.7942	23.4157	24.0783	4	4	4	2	3	3
A6PVA1	C44E4.5	0.185443	1.13717	0.545326	0.284888	18.2	60.366	9	25.4609	25.0496	25.2482	24.8853	25.1336	25.1834	7	6	8	7	7	7
G5EE16	C44H4.4	0.368118	1.29067	1.35897	0.0437555	7.1	112.27	5	23.7678	23.6098	23.3724	23.2674	23.109	23.2691	5	4	4	5	4	4
Q95YC6	C45B2.1	-0.509494	0.702469	1.67516	0.0211273	37.6	11.92	5	28.2154	28.4975	28.2441	28.6965	29.0366	28.7523	5	5	5	5	5	5
Q95YD2	C45B2.6	0.054334	1.03838	0.0620021	0.866958	8	86.022	4	22.6953	22.385	22.3379	21.8921	22.502	22.8612	3	3	2	1	2	2
Q09278	C45G9.5	-0.019097	0.98685	0.0567227	0.877561	53.5	36.017	11	27.2821	27.2448	27.4237	27.2565	27.5399	27.2115	9	8	10	8	8	8
Q18650	C46A5.6	-0.218498	0.85946	1.11595	0.0765688	13.6	35.725	2	22.3702	22.536	22.362	22.6254	22.774	22.5242	2	2	1	2	1	1
Q18655	C46C2.2	0.734597	1.66393	2.64097	0.00228576	6	58.166	2	22.7323	22.6741	22.9069	21.8955	22.0423	22.1718	2	2	2	1	1	1
Q93382	C46F11.4	0.0369892	1.02597	0.111617	0.773363	14.2	90.356	7	25.2402	25.3647	25.2348	25.2616	25.4275	25.0398	6	6	6	6	6	6
O02141	C46G7.2	-0.00505638	0.996501	0.0130644	0.970366	40.8	30.014	7	28.0477	27.6753	27.9175	27.983	27.7575	27.9152	6	6	6	7	6	5
Q9U3L5	C47B2.2	0.0269915	1.01889	0.122171	0.754796	58	25.653	10	27.4009	27.466	27.4653	27.2686	27.5313	27.4514	8	9	9	10	10	9
Q9U3L4	C47B2.9	0.371483	1.29368	1.4493	0.0355389	32	17.179	4	25.092	24.8262	25.0121	24.7576	24.61	24.4482	2	2	3	3	3	2
Q18668	C47D12.2	1.54866	2.92545	0.914359	0.121798	10.4	78.202	4	24.2164	23.9925	23.6404	21.0876	22.3521	23.7635	3	4	4	1	1	2
Q18691	C47E8.4	0.94618	1.92676	1.09453	0.0804401	22.7	37.904	5	23.5733	23.4936	23.3562	23.0621	22.7807	21.7419	2	2	3	2	4	1
Q9NAQ9	C47G2.3	0.210337	1.15696	0.702457	0.1984	37.1	23.462	4	24.6686	24.6529	24.4964	24.6456	24.2669	24.2743	3	3	3	2	2	2
O01513	C48B6.2	-0.305277	0.809287	1.81807	0.015203	28.4	21.077	4	24.7125	24.844	24.765	25.1483	24.9502	25.1388	3	2	4	4	4	4
O02082	C48E7.1	0.526208	1.44014	1.82186	0.015071	23	18.676	4	25.7996	25.8976	26.1501	25.4843	25.2725	25.5118	4	4	4	4	4	4
O45310	C49A1.10	1.6032	3.03817	0.910803	0.1228	14.3	24.1	3	23.624	23.8557	23.6663	22.3644	20.5851	23.3869	2	2	3	1	1	2
Q9BKP7	C49A9.9	-0.648015	0.638158	1.28282	0.0521413	12.4	47.662	4	23.3204	24.0152	24.0154	24.5249	24.4148	24.3553	3	3	3	4	3	2
Q9XUF9;U4PBX8;A0A0K3ARI2	C49C3.4	0.214788	1.16053	0.429469	0.37199	24.5	169.74	21	27.7464	27.3041	27.3794	27.5904	27.0824	27.1128	21	18	18	18	17	17
Q9XUF6	C49C3.9	0.0498581	1.03516	0.134237	0.734113	8.8	54.115	3	23.9225	23.6573	23.8837	23.9195	23.8359	23.5586	3	3	3	2	3	3
Q18705	C49C8.5	0.293914	1.22596	0.463992	0.343564	7.5	48.68	2	24.3437	23.9888	24.0901	24.3493	23.548	23.6435	2	2	2	2	2	2
O17685	C49F5.7	-0.830732	0.562244	1.02594	0.0942011	86.4	9.9168	3	27.5182	27.1903	27.7663	28.3791	28.8836	27.7042	3	3	3	3	3	3
Q18709	C49F8.3	0.628425	1.54588	2.43258	0.00369333	44.9	19.823	6	26.3414	26.1482	26.322	25.5591	25.8082	25.5589	6	5	5	6	5	6
O16226;O16225	C49G7.3;phat-3	0.624571	1.54175	1.06012	0.0870729	15.3	25.875	3	25.6793	25.3784	25.217	25.1913	24.8503	24.3594	3	3	3	3	3	3
P91982	C50B6.7	-0.432135	0.741164	0.688565	0.204849	34.4	78.658	14	25.863	25.9554	26.3162	25.992	26.8242	26.6148	11	10	11	9	14	10
Q8ITY4	C50D2.5	-0.0701059	0.952568	0.28311	0.521062	42	16.006	5	25.89	25.8734	26.0769	26.1233	25.8709	26.0564	5	5	5	4	5	5
Q86S40	C50D2.7	0.0906639	1.06486	0.749283	0.178122	13.7	56.762	4	23.5394	23.5075	23.6268	23.4763	23.3893	23.5361	4	3	4	3	2	2
Q8ITY5;A0A0K3AUJ4	C50D2.8	0.0349763	1.02454	0.493233	0.321194	17.2	37.533	3	23.9155	23.8577	23.8687	23.795	23.87	23.8719	3	3	3	3	2	2
Q8ITY6	C50D2.9	0.207048	1.15432	0.848126	0.141865	25.2	45.111	5	23.8911	24.2362	24.1684	23.8525	23.8479	23.9741	4	4	3	4	4	3
Q18739	C50F4.1	1.1028	2.14771	2.13736	0.00728846	10.2	41.61	3	23.5284	23.4262	23.4786	22.7973	22.0782	22.2495	3	3	3	2	3	3
Q95ZW9	C50F4.16	0.650965	1.57022	1.91126	0.012267	33.1	50.815	10	26.8501	26.5096	26.6301	25.7991	26.1793	26.0584	10	9	9	8	8	7
G3MU39;Q8MQ99	C51E3.9	0.35489	1.27889	0.62274	0.238375	54.5	23.208	6	26.186	25.8322	26.2597	26.0699	25.8209	25.3225	5	4	6	3	5	2
Q22938	C52B9.4	0.183177	1.13538	0.197957	0.633933	9.3	63.76	3	23.6763	23.7985	23.9045	22.9296	23.8089	24.0912	2	2	3	1	2	2
Q18788	C52E4.5	-0.253354	0.838944	0.339108	0.458028	18.6	66.949	6	24.4549	24.9623	25.171	25.1005	24.7362	25.5115	4	3	5	4	4	4
Q18797	C53B4.3	1.78985	3.4578	0.880505	0.131673	9.2	45.814	2	24.2676	24.8194	24.3774	23.6699	23.5893	20.8356	2	2	2	2	2	1
Q18805	C53B7.2	-0.295428	0.814831	1.14537	0.0715526	29.6	18.681	3	25.4413	25.187	25.2449	25.5914	25.4217	25.7464	3	3	3	3	3	3
A8WFK2;H2KZE2;H2KZE4;H2KZE3	C53B7.3	1.5352	2.89829	0.988509	0.102681	31.4	21.092	2	24.5246	23.0642	23.3209	23.078	21.096	22.1301	2	2	2	2	1	1
Q09936	C53C9.2	0.551463	1.46557	0.912989	0.122183	51.4	44.815	16	28.7848	28.0386	28.1975	27.9639	27.9484	27.4541	14	14	14	12	15	13
X5LXA5;Q18810	C53D6.4	0.11823	1.0854	0.0538382	0.883409	17.5	25.716	2	20.9941	22.8719	22.4889	21.1344	22.0191	22.8467	1	2	2	1	2	2
O01826	C53H9.2	-0.532637	0.69129	1.77162	0.0169191	39.5	62.739	14	26.4055	26.8517	26.6031	27.1325	27.0963	27.2295	10	11	11	11	11	13
Q5FC47;N1NVC0	C55A6.12	-0.2632	0.833238	0.711409	0.194353	19.6	22.826	3	23.5836	23.7211	24.077	23.8961	24.1749	24.1004	2	3	3	2	2	3
P90779	C55A6.4	-0.292604	0.816427	1.12872	0.0743502	49.2	26.624	7	25.4903	25.59	25.6957	25.831	26.09	25.7329	5	5	5	6	5	5
P90781	C55A6.7	-0.172885	0.887067	0.188457	0.647953	29.9	27.034	4	23.3035	22.9862	22.6858	23.3382	22.5768	23.5791	3	2	4	3	1	2
Q18877	C56A3.5	0.0188643	1.01316	0.058205	0.874571	40.2	42.791	10	27.3164	27.4012	27.5894	27.2825	27.4156	27.5523	5	5	7	7	5	7
G5EG14	cacn-1	-0.0153643	0.989407	0.0182133	0.95893	17.4	77.417	8	24.2357	24.6256	24.5073	23.9842	24.8487	24.5818	4	5	8	6	4	6
Q27504	cah-3	0.498885	1.41312	2.33163	0.00465984	47.6	28.121	8	26.9254	27.0485	26.9748	26.6345	26.363	26.4545	8	7	8	6	5	6
Q8WQD8;Q21614	cah-4	-1.03737	0.487216	2.79554	0.00160127	40	26.17	8	27.186	27.6253	27.4612	28.4388	28.5511	28.3947	7	7	8	6	8	8
Q10462	cah-5	-0.0571175	0.961183	0.0981606	0.7977	11.3	34.862	3	23.7378	23.7894	23.8793	24.1419	23.4623	23.9738	2	3	3	3	3	3
Q18136	cal-5	-0.152392	0.899757	0.317907	0.480942	25	17.774	3	25.0202	25.176	25.6226	25.4359	25.2868	25.5533	3	2	3	2	3	3
G5EBH7;H2L0I1	calu-1	-0.593834	0.66258	2.67983	0.00209009	61.8	36.077	16	30.3912	30.3063	30.2233	30.7813	31.0179	30.9031	15	15	16	16	16	15
H2KY85;H2KY84	camt-1	-1.01555	0.494639	0.461906	0.345218	2	131.25	2	22.162	24.9154	25.0784	25.1137	24.9044	25.1843	1	2	2	2	2	2
G5ED41	cand-1	-0.0224508	0.984559	0.101416	0.791743	48.6	141.72	48	29.7871	29.951	29.951	29.8563	29.8659	30.0343	42	45	44	44	43	40
P34685	cap-1	0.125979	1.09125	0.650985	0.223365	52.1	32.181	9	28.0521	28.0274	27.7825	27.8555	27.8003	27.8282	8	8	8	8	8	8
P34686	cap-2	0.028059	1.01964	0.100979	0.79254	57	30.785	11	28.1594	27.8741	27.9043	27.9915	27.867	27.9952	8	9	7	8	8	6
Q9XW17	car-1	-0.558297	0.679103	2.40458	0.0039393	58.8	37.61	21	30.9396	30.875	30.8315	31.2653	31.5127	31.5431	18	17	18	18	19	18
A0A061ACL3;Q965I6;O76618	cars-1	-0.027504	0.981116	0.126962	0.746513	35	87.19	21	28.961	28.9525	28.9066	28.8633	28.9201	29.1192	18	20	19	19	18	17
H2L023	cas-1	0.48001	1.39475	1.97529	0.0105853	66.5	53.017	22	29.6292	29.3538	29.4899	29.0511	29.1072	28.8746	22	22	22	21	22	20
O02096;A0A061ACX4	cas-2	-0.205393	0.867302	1.07509	0.0841213	28.9	50.937	6	24.2876	24.3705	24.1911	24.4067	24.6348	24.4239	4	5	4	6	5	5
G5EE12;A0A486WY88	cash-1	0.267903	1.20406	1.64587	0.0226011	32	75.236	16	27.3669	27.5026	27.3017	27.1956	27.0409	27.131	15	13	16	13	13	14
Q19980	cat-4	-0.828404	0.563152	1.75764	0.0174727	36.8	25.132	6	26.3498	26.9275	26.8258	27.4558	27.7556	27.3769	5	5	5	5	5	6
O16331	catp-3	-0.356431	0.781094	0.40367	0.394757	3.9	117.37	3	22.0174	21.9312	22.743	22.284	23.1288	22.3481	2	3	2	1	1	1
P90747	catp-8	0.276275	1.21106	1.0058	0.0986735	23.1	131.97	19	29.8825	29.9937	30.0033	29.7019	29.4621	29.8867	17	17	18	17	18	16
Q94051;H2L2G6	cav-1	2.737	6.66681	3.68346	0.000207272	40.9	26.291	9	28.8794	28.3991	28.7423	26.2471	25.816	25.7468	9	9	9	6	5	4
O45599	cbd-1	-0.0625935	0.957541	0.307705	0.492374	24.7	144.19	21	28.5292	28.4416	28.5599	28.4834	28.5133	28.7218	20	20	21	19	20	18
O02215;A5JYW2	cbl-1	0.0680765	1.04832	0.203706	0.625596	45.5	49.792	12	28.191	28.4967	28.1918	28.0684	28.3238	28.2832	12	12	11	12	11	12
G5EFH8;H9G2P9	cbs-1	0.188495	1.13957	0.308056	0.491977	57.2	76.352	27	29.832	29.9821	29.9027	30.0809	29.8212	29.2492	27	27	27	26	26	23
A0A0S4XR43;H2KMJ3;G5EBS4;A0A0S4XRD3	ccar-1	0.215484	1.16109	0.981701	0.104304	19.6	135.19	14	27.4489	27.4843	27.2459	27.0724	27.147	27.3133	14	14	14	11	12	11
Q23382	ccdc-47	0.124449	1.09009	0.281863	0.522561	30.1	50.79	8	30.0725	30.3808	30.2203	30.1633	29.8076	30.3295	8	8	8	8	8	7
Q09252	ccdc-55	0.790024	1.7291	0.528834	0.295915	10.2	45.1	2	23.3164	23.2371	23.3122	23.1377	23.1736	21.1844	2	2	2	2	2	1
Q17345	ccf-1	-0.0486164	0.966863	0.171614	0.673575	33.9	33.838	8	26.4881	26.828	26.5982	26.733	26.6109	26.7162	7	6	8	6	7	6
Q9NA39	ccg-1	0.392108	1.31231	0.847618	0.142031	33	32.496	9	28.0599	27.6567	27.8353	27.3525	27.8102	27.2128	9	9	8	9	8	8
P53703	cchl-1	0.214478	1.16028	0.88463	0.130428	62.9	31.263	11	27.8827	28.0632	28.0522	27.6896	27.6868	27.9783	10	10	10	10	11	8
Q17958	ccm-3	1.54869	2.92551	0.747036	0.179046	20	24.769	2	24.2871	24.2244	24.5063	23.0583	21.0313	24.2823	2	2	2	1	1	2
Q8I4B4;G5EE09;Q9U1P4;A0A061AD13;B3GWC3	ccr-4	0.16449	1.12077	0.707944	0.19591	28.6	67.575	10	26.6878	26.8293	27.0346	26.6273	26.6882	26.7428	10	10	10	8	9	7
P41988	cct-1	-0.249378	0.841259	1.85709	0.0138966	65.4	58.802	25	31.6312	31.7239	31.637	31.8115	31.9508	31.9779	23	24	23	23	20	24
P47207	cct-2	-0.0790819	0.94666	0.37805	0.418746	66.7	56.974	34	31.5491	31.5176	31.2922	31.5001	31.4957	31.6003	31	31	32	33	30	29
Q9N4J8	cct-3	-0.196853	0.872452	0.785641	0.163817	59.5	60.457	31	31.1326	31.3089	31.1604	31.2452	31.3564	31.5908	30	30	30	30	31	31
P47208	cct-4	-0.107614	0.928122	0.796368	0.15982	73.7	58.391	30	31.7271	31.7549	31.6706	31.7465	31.7923	31.9366	28	27	27	27	29	26
P47209	cct-5	-0.184256	0.880103	1.15591	0.069838	60.1	59.406	25	31.6725	31.6152	31.5024	31.6922	31.7665	31.8841	25	25	23	24	23	24
P46550;G8JY43	cct-6	-0.242411	0.845332	1.77626	0.0167393	62.2	58.904	27	30.5785	30.5306	30.5707	30.7195	30.9176	30.7699	23	24	23	24	23	24
Q9TZS5;Q86S29	cct-7	-0.203966	0.868161	2.03286	0.00927126	62.8	58.372	28	30.9701	31.0021	30.942	31.1284	31.2543	31.1433	26	27	28	27	26	27
Q9N358;U4PBK9	cct-8	-0.0721518	0.951218	0.449098	0.355551	62.2	59.733	28	31.1891	31.3411	31.1481	31.2329	31.3028	31.3591	27	27	24	25	27	25
Q6A573	cdap-2	0.212358	1.15858	1.37076	0.042583	33.6	58.416	9	27.0648	26.8636	26.9108	26.7991	26.7397	26.6633	9	9	7	9	8	7
Q336L8;O02108	cdc-37	0.127842	1.09266	0.463507	0.343948	53.6	46.698	13	28.1276	28.0686	27.9304	27.8234	27.798	28.1216	13	12	12	12	10	12
Q05062	cdc-42	0.0311432	1.02182	0.121848	0.755357	37.2	21.165	6	26.2304	26.2689	26.4436	26.4138	26.2383	26.1975	6	6	6	6	6	6
P54811	cdc-48.1	0.166749	1.12253	0.749803	0.177909	54.3	89.784	32	30.8147	30.7561	30.6784	30.5228	30.4585	30.7677	18	18	18	18	18	18
P54812	cdc-48.2	0.162381	1.11913	1.74798	0.0178657	59.1	89.639	33	32.1126	32.0832	32.1016	31.867	31.9343	32.0089	30	31	28	30	31	29
Q21222	cdc-48.3	0.172921	1.12734	0.427536	0.373649	16.9	79.548	6	24.5359	24.8686	25.0846	24.6505	24.7747	24.5452	6	6	5	5	4	5
G5EFC4	cdc-5l	0.0404638	1.02844	0.139732	0.724884	32.7	85.7	15	26.9476	26.7398	26.6925	26.7367	26.6351	26.8867	15	15	15	14	15	14
Q9N5U5	cdc-73	-0.0887864	0.940313	0.180729	0.659585	17.8	58.092	6	24.2087	23.8815	24.1065	23.9199	24.0829	24.4602	6	5	4	5	3	3
Q22922	cdd-1	0.433249	1.35027	0.226696	0.593341	27.2	17.524	3	23.4989	23.6371	23.4575	21.6453	24.1166	23.5318	2	2	3	1	2	2
Q20628	cdd-2	-0.0522118	0.964457	0.491414	0.322542	77.7	17.686	7	27.6221	27.7402	27.6536	27.6659	27.7652	27.7414	7	7	7	7	7	7
A0A0K3ASM2;Q95QW4	cdf-1	0.118682	1.08574	0.0974804	0.79895	6.6	55.816	2	22.9383	22.8015	22.4847	23.0461	21.7932	23.0292	0	2	2	2	1	2
P34556	cdk-1	-0.129291	0.914281	0.768812	0.170289	43.1	38.295	11	27.6362	27.7335	27.4713	27.7204	27.7477	27.7608	9	11	10	9	10	8
Q09437	cdk-11.1	-0.0464776	0.968298	0.106931	0.781753	4.6	83.566	2	22.4501	22.4142	22.5841	22.661	22.6932	22.2337	2	2	2	2	2	2
Q9U2Y2	cdkr-3	-0.179238	0.883169	0.703077	0.198118	21.1	55.731	9	25.7371	25.9667	25.7973	26.1676	25.8436	26.0276	8	9	7	9	6	8
Q09599	cdl-1	0.389145	1.30962	1.68271	0.0207628	22.9	41.48	5	24.713	25.0154	24.7794	24.4496	24.3568	24.534	4	4	3	4	4	4
G5EE89	cdr-1	0.0494048	1.03484	0.105465	0.784395	36.8	32.126	8	27.1413	27.1355	27.3662	27.3783	26.8736	27.2428	5	7	7	7	7	7
G5ECX9	cdr-2	3.78747	13.8083	4.24477	5.69155e-05	70.9	32.271	19	31.3953	30.9681	31.0366	27.6389	27.0695	27.3292	17	18	18	13	11	9
G5EDZ7	cdr-4	4.49402	22.5338	4.30592	4.94404e-05	65.7	32.033	18	32.545	32.3206	32.371	28.2752	27.4825	27.9969	15	15	16	9	11	9
G5EET3	cdr-6	0.064909	1.04602	0.138185	0.72747	56	31.65	14	27.4288	27.8671	27.4048	27.654	27.3529	27.4991	7	6	7	7	8	6
P34618	cec-1	1.82464	3.54218	0.730336	0.186065	19.7	33.783	5	26.0416	25.253	25.6747	25.008	21.5897	24.8976	5	5	5	3	2	3
P45968	cec-3	0.454952	1.37074	1.61689	0.0241607	21.5	37.736	5	24.8122	24.4764	24.7561	24.2859	24.3183	24.0755	5	5	5	4	3	2
Q19972	cec-4	1.9197	3.78345	1.39641	0.0401416	21.1	31.071	3	24.031	24.2698	24.8998	22.0957	23.6321	21.7137	3	3	3	1	3	1
Q19973	cec-5	0.826297	1.77313	1.72765	0.018722	39.3	42.276	14	28.1259	27.9544	27.9416	26.7859	27.267	27.4901	12	12	14	12	13	12
Q9XWW0;Q69Z09	cec-7	-0.0586421	0.960167	0.0965078	0.800741	8	54.765	3	23.8718	23.6181	23.8278	23.6396	23.6173	24.2367	3	2	3	2	3	2
Q9XWD6	ced-1	0.739588	1.6697	0.559987	0.275431	8.9	118.8	5	23.6849	23.4576	23.5361	23.5651	21.6727	23.222	5	4	4	3	1	3
Q03206;Q94124	ced-10	0.165781	1.12177	0.405006	0.393545	18.3	21.454	3	25.4958	25.5676	25.1168	25.3127	25.0231	25.347	2	2	2	2	2	2
Q9NHC3	ced-2	-0.192605	0.875024	0.468681	0.339875	13.6	30.878	3	23.386	23.1955	23.0217	23.2104	23.6765	23.2942	3	3	2	2	2	2
Q19824	cee-1	-0.107407	0.928255	0.745189	0.179809	53.6	40.799	13	26.7075	26.7691	26.6109	26.7556	26.756	26.8983	11	11	13	13	12	11
Q17607;Q6A3Q2	cel-1	0.429896	1.34714	0.269315	0.53788	9	72.128	3	23.6749	23.4747	23.5592	23.8394	21.8694	23.7102	3	2	3	2	1	3
Q9TZI1	cerk-1	0.231573	1.17411	0.761799	0.173062	19.7	62.425	5	25.919	25.6447	25.6344	25.6465	25.299	25.5579	4	4	5	5	4	4
P92016	cest-1.2	0.193193	1.14329	0.95086	0.11198	9.8	76.838	4	24.1138	24.2552	24.0344	23.8326	24.0714	23.9198	3	3	3	3	4	3
Q21266	cest-17	0.596146	1.51167	1.75501	0.0175788	6.1	64.209	2	24.4289	24.0879	24.0799	23.5333	23.8014	23.4736	2	2	2	2	2	1
G5EDJ7	cest-2.1	0.716724	1.64345	1.95414	0.0111136	5	75.675	2	22.9862	23.3163	23.4148	22.4042	22.7096	22.4533	2	2	2	1	1	1
Q9BL43	cest-25	0.30567	1.23599	0.731151	0.185716	37.5	61.644	14	28.0861	27.8633	28.0481	27.7646	27.3546	27.9613	13	11	13	13	10	9
Q95YC4	cest-32	0.254967	1.19331	1.55193	0.028059	11.2	61.46	5	23.4237	23.4725	23.5071	23.0934	23.3412	23.2038	3	3	3	2	3	2
O62213	cey-1	0.494968	1.40929	2.05271	0.00885699	38.9	21.349	6	29.8647	29.6471	29.8286	29.3241	29.133	29.3984	6	6	6	5	6	6
P91306	cey-2	-0.443759	0.735217	1.67157	0.0213027	68.2	29.404	17	32.1042	32.0897	31.8252	32.3392	32.4064	32.6049	17	17	17	16	17	17
P91398	cey-3	-0.485224	0.714386	1.65151	0.0223096	61.9	29.243	14	30.8929	30.9236	30.743	31.1536	31.2935	31.5682	14	14	14	14	14	14
G5EDV3	cey-4	-0.200471	0.870266	1.89393	0.0127666	52.7	32.418	21	30.293	30.2294	30.181	30.4899	30.3737	30.4412	20	19	18	18	20	19
Q93716	cfim-1	0.0562216	1.03974	0.154609	0.700472	55.5	25.916	7	27.0461	27.1419	27.2191	26.9392	27.3319	26.9674	6	6	7	6	5	6
C1P629;Q18937;C6KRJ2;I7KSC2	cfim-2	0.219194	1.16408	0.694921	0.201873	16.9	53.905	5	25.2492	24.9386	25.0293	24.6849	25.0607	24.814	4	5	4	5	4	5
Q95YF3	cgh-1	-0.498587	0.7078	2.62762	0.00235712	70.7	48.713	29	31.9135	32.0237	31.894	32.3339	32.4505	32.5426	26	28	27	28	29	27
Q18905;A0A0K3AW00;A0A0K3ASE6	cgp-1	0.460635	1.37615	1.93781	0.0115396	29.9	67.776	11	26.248	26.0409	26.3316	25.7071	25.8611	25.6704	10	10	9	8	10	10
Q22824	cgr-1	-0.0698853	0.952714	0.195842	0.637027	10.7	44.292	3	24.0076	24.0259	24.0005	23.9867	24.351	23.906	3	3	3	3	2	3
Q9U380	chaf-1	0.552176	1.4663	0.159637	0.69241	15.2	55.811	3	22.0864	23.9063	23.6995	23.742	23.9392	20.3544	1	2	2	2	3	1
Q95XL9;Q95XL8	chaf-2	-0.16197	0.893804	0.279072	0.525931	15.6	54.956	3	22.912	23.2127	23.2404	23.4221	22.874	23.5548	2	2	2	3	3	3
P34574	chc-1	0.143353	1.10447	0.722464	0.189468	51.3	191.54	74	31.7396	31.803	31.7803	31.5702	31.5167	31.806	70	70	72	69	69	70
Q21551	chch-3	-0.211466	0.863659	0.8055	0.156495	35.5	19.193	7	27.7013	27.6605	27.4831	27.9763	27.6336	27.8694	6	7	7	6	6	7
Q22516	chd-3	1.43325	2.70054	0.693228	0.202662	7.7	205.25	8	24.2876	24.3666	24.2788	23.8114	23.8267	20.9953	6	7	6	5	4	1
O61845	chd-7	0.964969	1.95202	2.03833	0.00915517	3.9	326.88	7	23.4843	23.4401	23.504	22.7789	22.6427	22.1119	6	5	6	2	2	2
P91027	chdp-1	1.26071	2.39613	4.74406	1.80275e-05	72.2	35.916	18	29.9127	29.8191	29.7906	28.6123	28.5052	28.6228	17	18	18	15	15	16
Q965N4	chin-1	-0.417482	0.74873	1.08045	0.0830898	23.8	47.9	5	24.041	24.0264	23.9998	24.3521	24.7884	24.1792	2	4	3	4	5	3
Q9N3Z3	chk-1	-1.06423	0.478229	2.66738	0.00215092	21.7	56.934	6	23.0906	23.2499	23.3655	24.0996	24.5395	24.2595	4	5	4	6	3	5
Q22718	chmp-7	0.434259	1.35122	1.54556	0.0284734	13.6	47.261	3	23.5235	23.5706	23.9233	23.221	23.1986	23.295	3	3	3	3	2	3
G5ECY6	chn-1	0.399249	1.31882	1.72539	0.0188196	15	31.089	2	23.8232	23.9286	23.6987	23.4857	23.5104	23.2567	2	2	2	2	2	2
G5EEI8	chp-1	-0.0363839	0.975096	0.0950205	0.803488	31.5	36.007	7	26.9787	27.0356	26.7684	26.8722	26.8364	27.1832	7	7	7	6	6	6
Q23643;O16343	chpf-1	-0.0438398	0.97007	0.062451	0.866062	32.3	22.67	4	24.5601	24.8194	25.0961	25.1675	24.9191	24.5205	3	4	3	4	3	3
G5ECD6	chs-1	-0.962434	0.51319	0.908203	0.123537	6.2	151.05	5	22.0421	22.7977	21.615	22.8154	22.7081	23.8186	1	2	2	4	3	3
Q11174	cht-1	2.59106	6.02541	1.98484	0.0103552	6.2	66.857	2	24.9704	24.2882	24.4745	23.0482	21.4621	21.4498	2	2	2	0	1	1
Q18143	cht-3	-0.247247	0.842503	1.99038	0.010224	22.6	120.2	20	27.3522	27.2269	27.2385	27.559	27.4471	27.5532	17	18	18	20	18	16
Q09409	cid-1	0.0945924	1.06776	0.157741	0.695439	10.6	162.64	11	26.7838	26.7599	26.5757	26.6638	26.2164	26.9554	8	8	10	10	9	8
P34281	cids-1	-0.127482	0.915428	0.436725	0.365826	44.4	36.373	9	25.763	25.7354	25.9882	26.0324	26.0712	25.7654	6	8	7	5	6	7
Q8I4J5;Q9XVN9;A5Z2V0;A5Z2V1	cids-2	-0.236734	0.848664	0.410246	0.388825	16.6	74.106	6	25.1518	24.6145	24.4052	25.1617	24.8996	24.8205	3	3	4	4	5	5
Q94261	cif-1	-0.320689	0.800687	1.47049	0.0338465	49.5	44.083	19	29.1666	29.2661	29.2532	29.3592	29.6702	29.6185	19	18	19	18	16	17
G5EBE3	cir-1	1.03738	2.0525	0.739804	0.182052	11.8	65.831	3	24.3081	24.4826	23.7027	21.9355	23.8154	23.6303	3	2	2	1	2	2
Q5FC71;A7LPG5	cisd-1	0.0471096	1.03319	0.0763062	0.838868	59.2	11.281	6	26.7325	27.1186	27.225	26.702	27.247	26.9858	6	6	6	6	6	6
Q9U3A1	cisd-3.1	0.0995134	1.07141	0.364382	0.432134	45.6	18.024	4	26.1316	26.1679	26.1875	26.081	25.8588	26.2485	3	4	4	3	4	3
Q9BKQ9	cisd-3.2	-0.151841	0.900101	0.671081	0.213265	50	16.822	5	28.4864	28.6233	28.5329	28.8201	28.5131	28.7649	5	5	5	5	5	5
B3GWD5;O17610;A0A061AIW1	cka-1	-0.14997	0.901269	1.45326	0.0352163	36.6	51.406	10	26.2837	26.2337	26.2957	26.3636	26.392	26.5075	10	9	10	10	9	9
P46559	ckb-2	0.0446854	1.03146	0.116359	0.764964	21.1	42.264	5	23.9958	24.0893	24.3407	24.2643	24.0893	23.938	4	4	4	3	4	2
Q9GZF3	ckb-4	0.500304	1.41451	0.895949	0.127072	11	43.519	3	23.1647	23.4189	23.2784	23.1854	22.8489	22.3268	3	3	2	3	2	1
Q86MJ6;Q22820	ckc-1	-0.423186	0.745776	1.09385	0.0805661	30.7	37.486	7	25.3116	25.6207	25.761	25.865	26.2364	25.8616	6	5	6	7	6	5
Q17868	cks-1	0.0937074	1.06711	0.0249102	0.944256	43.6	10.952	2	21.0675	23.6601	23.5883	21.0855	24.2961	22.6533	1	2	2	1	2	1
Q9U2D2	cku-70	0.623235	1.54033	4.88418	1.30562e-05	20.8	77.883	9	24.9973	25.0184	24.9965	24.4217	24.3425	24.3784	9	8	8	6	4	5
Q21829;A0A131MCF2;A0A131MBI3	cku-80	0.323563	1.25142	2.68125	0.00208331	11.6	80.734	6	26.5735	26.4199	26.5147	26.192	26.1625	26.1829	6	6	6	5	6	6
G5EF89;G5EGA4;G5EDQ4;G5EDV5	cle-1	0.0429052	1.03019	0.0763534	0.838777	12.8	124.18	10	27.163	27.0699	26.7793	27.1948	26.654	27.0346	9	10	8	9	10	7
Q22966	clec-1	-0.56633	0.675333	4.33796	4.5924e-05	45.7	19.899	6	27.3886	27.484	27.4536	28.0119	27.9893	28.0241	5	4	5	6	6	5
O44871	clec-150	-0.311124	0.806014	1.04068	0.0910579	31.5	40.375	6	27.5369	27.5476	27.3382	28.0155	27.7445	27.5961	6	6	6	6	5	6
Q4R111	clec-173	-0.162902	0.893226	0.15875	0.693825	25.7	20.845	2	23.7086	23.7311	24.4415	24.3412	24.4991	23.5297	2	2	2	2	2	2
G5EBG4;U4PB15;Q95XX2;Q688Z5;A4F316;A4F311	clec-209	-0.950326	0.517516	1.11576	0.0766012	27	31.23	5	25.8113	26.7038	26.2153	27.3583	27.6228	26.6005	3	5	5	5	5	5
Q4W528	clec-218	-2.42587	0.186097	1.91176	0.0122528	14.1	43.993	3	23.1658	21.4931	22.1727	24.1868	25.1335	24.789	0	1	1	2	2	3
O17562	clec-223	-1.76051	0.295144	3.52386	0.000299324	7.1	109.73	4	22.5906	22.6889	22.8357	24.4271	24.2591	24.7105	1	1	1	4	3	3
Q21471	clec-265	3.74187	13.3787	3.03571	0.000921064	11.2	35.909	2	25.5062	25.6062	25.3245	22.4309	20.9885	21.7919	2	2	2	1	1	1
Q7Z121;H2KZ06;H2KZ07	clec-266	3.11918	8.68891	2.81519	0.00153042	16.6	16.983	2	25.602	25.3813	25.6333	21.7613	23.1339	22.3638	2	2	2	1	1	0
Q9NAK5	clec-4	2.94642	7.70832	3.28773	0.000515544	35.5	46.9	7	26.5627	27.2526	27.4548	24.032	24.3443	24.0547	5	6	6	5	4	4
P90732	clec-41	-0.0993379	0.933461	0.128727	0.743487	26.1	58.799	6	27.5555	27.3818	27.3971	27.8153	27.8284	26.9887	6	5	6	6	6	5
Q9XUL7	clec-50	0.10186	1.07316	0.201078	0.629393	44.5	35.395	7	27.6138	27.3597	27.0504	27.4522	27.1053	27.1608	7	7	7	7	6	7
Q17450;W6RTE8	clec-51	-0.330379	0.795327	0.786626	0.163446	24	34.203	3	24.6263	24.3528	24.1065	24.4479	24.8308	24.798	3	2	2	2	3	2
Q19230	clec-56	0.21221	1.15846	0.482963	0.32888	25.9	43.24	5	25.4766	25.2911	25.0291	25.3237	24.9822	24.8542	5	4	4	5	4	4
O45444	clec-63	-0.107232	0.928368	0.0930831	0.807081	37.5	44.522	10	28.4073	27.8246	28.1272	28.6411	28.5614	27.4782	10	8	10	10	10	9
O45443	clec-65	0.211921	1.15823	1.23771	0.0578478	49.7	41.626	12	28.2358	28.2818	28.0915	28.0848	27.9987	27.8899	11	11	11	11	11	10
O45445	clec-66	1.11088	2.15977	3.5404	0.000288139	32	44.594	8	27.2574	27.4532	27.3128	26.3	26.3068	26.0839	7	8	7	5	6	5
Q9XVS3	clec-87	0.767766	1.70263	3.77956	0.000166127	26.6	26.764	5	27.5985	27.4679	27.4961	26.7962	26.7893	26.6736	5	4	5	5	3	5
Q94417	clec-91	0.647739	1.56671	2.14753	0.0071199	36	25.647	6	27.061	27.0979	26.9956	26.5667	26.4845	26.16	6	5	4	4	4	4
G5EDQ0;Q22833	clh-1	-0.364266	0.776864	1.39816	0.03998	5.3	101.09	4	23.85	24.1489	23.7957	24.3938	24.2764	24.2171	4	3	4	4	3	3
P90961	clic-1	-0.00118891	0.999176	0.0044496	0.989807	21.2	24.443	4	28.0211	27.8727	27.7618	27.8707	27.9707	27.8178	4	4	4	4	4	4
Q23050;H2L0M6	clik-1	-0.107956	0.927902	0.767042	0.170985	57.6	44.367	22	31.9623	31.8729	31.8776	32.1177	32.0011	31.918	22	21	22	22	22	22
O61848;H2KZW0;H2KZW1;Q2MGE5	clik-3	0.404314	1.32346	0.859174	0.138301	60.9	22.823	9	28.0724	27.4168	27.5047	27.3734	27.118	27.2896	8	8	8	8	8	8
P48376	clk-1	0.628537	1.546	0.347227	0.449545	27.3	20.465	4	23.8343	24.6155	24.3819	24.131	24.5718	22.2434	3	3	4	3	3	1
P34308	clp-1	0.154065	1.1127	0.67506	0.21132	47.7	83.642	25	28.4293	28.1471	28.2995	28.2544	28.1255	28.0339	19	21	20	22	23	16
Q8IAA9;Q8IAA8	clp-4	0.407324	1.32622	2.26746	0.00540176	32	80.261	13	26.3613	26.4616	26.3344	25.9788	26.0882	25.8683	11	11	10	10	9	9
Q9N4B1;U4PMH7	clp-7	0.0356452	1.02502	0.0888017	0.815076	23.4	86.294	10	26.299	26.1882	26.2223	25.9535	26.2149	26.4341	8	8	7	10	6	7
P52874;Q2EEP3	clpf-1	0.232412	1.1748	0.907062	0.123862	28	47.598	8	26.2277	26.1498	25.9619	25.7858	25.7961	26.0604	8	8	8	8	7	4
Q27539	clpp-1	0.42735	1.34476	1.91266	0.0122276	16.7	24.266	2	25.8508	25.7379	25.5982	25.3129	25.1822	25.4097	2	2	2	2	2	2
K8ESK4;P32744	cls-2	-0.021218	0.9854	0.119242	0.759902	24.4	112.69	15	26.7402	26.9372	26.7915	26.8791	26.7913	26.8622	13	14	14	13	14	14
P34466	clu-1	0.0915273	1.0655	0.241177	0.573883	54	139.92	51	29.9596	30.1251	30.1855	29.7448	30.0532	30.1977	43	48	44	42	44	38
O16305;A0A0K3AVX0	cmd-1	0.143519	1.1046	0.484479	0.327734	87.9	16.824	9	30.0168	29.804	30.2424	29.9255	29.8563	29.8508	7	8	7	7	7	8
Q22361	cni-1	1.12367	2.179	0.615153	0.242576	12.4	16.83	2	24.8588	24.9551	24.7927	24.239	22.146	24.8507	2	2	2	2	1	2
Q9U2D6	cnp-2	0.571294	1.48586	0.526318	0.297634	7.2	84.399	4	23.6608	23.2616	22.9903	23.0912	21.8652	23.2423	2	3	2	4	1	3
Q9XXH8;A0A1N7SYT2;A0A1N7SYR6	cnt-1	-0.704821	0.613519	0.52339	0.299647	7.7	90.582	4	23.6131	23.9085	22.0373	24.088	23.6908	23.8946	4	3	2	2	4	3
A0A1X7RBL1;A0A1X7RBL4;Q9XX14;A0A1X7RC73	cnt-2	0.0894235	1.06394	1.41874	0.0381294	9	81.62	4	22.5436	22.539	22.5933	22.4673	22.5111	22.4293	4	3	4	2	2	3
P34652;V6CLE5	cnx-1	0.41972	1.33767	1.10028	0.0793819	23.4	69.207	10	28.2035	28.2226	28.3541	27.8107	27.5566	28.1537	9	9	10	9	8	8
U4PE35;D6RYE0	coa-1	-0.313608	0.804627	0.123722	0.752103	30.3	13.691	2	22.8928	21.2547	23.3598	21.4766	23.3901	23.5815	2	1	2	1	2	2
Q9XW18	coa-5	0.250885	1.18994	0.417708	0.382201	36.5	10.824	2	25.5523	25.0732	25.3547	25.0994	25.4354	24.6927	2	2	2	2	2	2
Q23450	coa-7	0.194722	1.1445	0.217724	0.605726	15.3	28.269	3	22.9378	23.1642	22.819	22.1137	23.0828	23.1403	3	3	3	1	2	2
G5EE66	cogc-1	0.141478	1.10303	0.305783	0.494558	6.6	88.492	3	23.2562	23.5187	23.8457	23.5105	23.243	23.4427	2	2	3	2	2	2
Q21444	cogc-2	0.374706	1.29658	1.04469	0.0902209	12.2	78.563	5	23.4987	23.2949	23.56	23.1924	22.7823	23.2548	4	5	3	2	2	2
Q6AW08;H2L0S2	cogc-3	0.172861	1.12729	0.675176	0.211263	10.7	89.636	5	23.8056	23.8053	23.6539	23.5647	23.7715	23.41	4	2	4	3	3	3
Q95XZ0	cogc-4	1.04521	2.06367	0.499978	0.316244	13	91.019	6	23.7438	24.6305	24.6856	21.5961	24.0074	24.3207	3	4	4	2	2	2
P91151	cogc-5	0.37995	1.3013	0.797691	0.159334	18.3	74.427	7	25.3931	25.1044	25.1738	24.9758	24.4469	25.1087	7	5	5	4	4	5
Q21270	cogc-6	1.01519	2.02117	0.557233	0.277184	11.5	73.6	6	23.6927	24.0503	23.989	23.5921	21.2996	23.7949	4	5	4	3	1	5
Q8MXT6	col-106	-0.728171	0.603669	1.3646	0.0431916	8.8	28.529	2	25.0233	25.6783	25.3806	25.7648	26.2581	26.2439	2	2	2	2	2	2
Q18799	col-119	-1.11412	0.461974	0.621491	0.239061	9	28.993	3	22.514	24.8889	24.469	24.6523	24.8217	25.7402	2	3	3	3	3	3
Q9NAR3	col-124	-0.818708	0.566949	0.658967	0.219297	3.8	29.19	2	21.3961	22.0308	22.0353	21.9212	22.3448	23.6523	2	2	2	2	2	2
Q19813	col-140	-0.585638	0.666355	0.775799	0.167572	21.8	28.74	4	24.889	25.7596	25.4781	25.7676	25.6872	26.4289	2	3	2	2	2	3
O17038;O17036	col-143;col-142	-0.0423228	0.97109	0.0169547	0.961713	15.4	31.292	2	22.1113	23.2442	24.1638	22.5624	24.3683	22.7155	2	2	2	2	2	2
P18833	col-8	-1.79347	0.288477	0.667513	0.215024	28.4	28.15	4	21.5342	24.8686	25.1535	24.9167	25.9342	26.0858	1	4	4	3	4	4
Q965W3;A0A0K3AT05	comt-3	0.557925	1.47215	1.68756	0.0205323	51.8	24.81	8	27.9113	27.6013	27.5782	27.2989	27.1765	26.9415	8	8	8	8	7	8
Q965W4;Q8WTM3	comt-4	-0.756777	0.591817	0.281909	0.522506	9.7	24.84	2	22.2008	25.4373	25.4488	25.0967	25.1764	25.0842	1	2	2	2	2	2
Q9N4H7	copa-1	0.166096	1.12202	0.734524	0.184279	48.3	137.71	41	30.1361	30.2367	30.194	29.9124	29.9348	30.2214	39	38	37	38	37	37
Q9TYL9	copb-1	0.104641	1.07523	0.559739	0.275588	48.8	107.53	32	29.7175	29.7605	29.7247	29.546	29.5495	29.7933	27	27	27	27	29	27
Q20168	copb-2	0.231534	1.17408	1.2613	0.0547898	51	111.11	33	30.2431	30.241	30.1309	29.974	29.8385	30.1079	32	32	32	32	29	30
Q09236	copd-1	0.149835	1.10944	1.06211	0.0866744	38.8	56.645	15	28.8077	28.7937	28.7045	28.6703	28.5033	28.6828	12	13	14	13	12	12
O62246	cope-1	0.203665	1.15162	0.585345	0.259809	58.9	32.803	11	28.4009	28.3388	28.4926	27.9981	28.4948	28.1283	10	11	11	11	11	10
Q2XN02;Q22498	copg-1	0.04481	1.03155	0.3323	0.465265	60.9	97.618	39	30.0145	30.1127	30.1589	29.9802	30.0753	30.0962	33	35	34	34	32	33
O17901	copz-1	0.0274512	1.01921	0.0552987	0.880443	22.8	20.756	3	26.2554	26.1247	25.9962	26.0807	26.373	25.8401	3	3	2	3	3	3
P91093	coq-1	-0.0772114	0.947888	0.303845	0.496769	41.5	43.003	9	25.9483	26.096	26.2526	26.1508	26.097	26.2808	7	7	6	6	5	8
O18235	coq-3	0.267485	1.20371	1.17058	0.0675182	44.8	29.242	8	25.4718	25.5691	25.3379	25.0619	25.1653	25.3491	8	5	6	5	6	6
P34666	coq-5	-0.115751	0.922902	0.950087	0.112179	31.9	32.435	7	26.7178	26.8976	26.7706	26.9103	26.8767	26.9463	7	7	7	7	7	7
O01884	coq-6	-0.157666	0.896474	0.445876	0.358199	35.9	49.107	11	25.8391	26.2838	26.1741	26.1157	26.3546	26.2996	8	7	8	7	7	7
Q18486	coq-8	0.23496	1.17687	1.81764	0.0152181	41.9	83.614	18	27.1014	27.1807	27.086	26.9021	26.7954	26.9658	13	17	14	12	12	10
Q21624	cor-1	0.223869	1.16786	1.39239	0.0405145	41.7	67.216	17	27.2088	26.9748	27.0852	26.9178	26.8733	26.8061	15	14	14	13	15	11
Q22251	cox-15	0.0387859	1.02725	0.0673945	0.85626	13.7	44.97	4	23.5524	24.1294	24.0366	23.7901	23.7626	24.0492	3	4	4	3	3	3
Q9U329	cox-4	0.0725746	1.05159	0.131695	0.738423	30.3	20.257	6	29.3045	29.169	28.7985	29.0578	28.767	29.2295	6	5	5	5	5	5
P55954	cox-5A	-0.119937	0.920228	0.373143	0.423504	53.4	20.111	8	28.7704	28.3614	28.4838	28.7718	28.6287	28.575	8	8	7	8	7	7
P90849	cox-5b	-0.501705	0.706272	1.02296	0.0948505	38.6	14.733	4	27.1829	27.248	27.0128	27.9797	27.7346	27.2344	4	4	3	4	4	4
Q20779	cox-6A	0.140219	1.10207	0.23661	0.579949	44.5	14.743	6	29.0584	28.6865	28.4606	28.865	28.3287	28.5911	6	6	5	5	5	6
Q9BL34	cox-6b	-0.213605	0.862379	0.29246	0.509964	55.4	14.817	7	27.8575	27.4765	27.1572	27.8666	27.9807	27.2848	6	7	6	6	7	6
O76367	cox-6c	-0.159512	0.895328	0.679551	0.209146	42.2	10.216	3	28.1438	28.1775	28.3535	28.5523	28.3189	28.2822	3	2	2	2	2	2
O18687	cox-7c	0.495844	1.41015	1.08984	0.081313	44	9.3276	2	28.6186	28.4205	28.5228	28.3806	27.6666	28.0272	1	2	2	2	2	1
Q19864	cpf-1	-0.229539	0.852908	0.993061	0.101611	18.6	47.961	4	24.7487	24.5942	24.3794	24.7704	24.8242	24.8164	3	4	4	4	4	4
O45577	cpf-2	0.188251	1.13938	0.856957	0.139009	23.8	37.035	4	25.4892	25.4519	25.2212	25.2712	25.0837	25.2426	4	4	4	4	4	1
Q17802	cpg-1	-0.223228	0.856646	1.54626	0.0284274	15.4	61.805	4	27.2414	27.1158	27.2272	27.5211	27.3907	27.3423	4	4	4	4	4	4
P41996	cpg-2	0.479818	1.39457	2.67317	0.00212243	31.1	53.651	7	30.3011	30.2912	30.1298	29.837	29.7068	29.7388	7	7	7	7	7	7
G5EDZ9	cpi-1	-0.423698	0.745511	0.803415	0.157248	46	15.091	4	29.2031	28.8355	29.1522	29.469	29.8684	29.1244	4	4	4	4	4	4
G5ECM9	cpi-2	0.193171	1.14327	0.456579	0.349479	55.9	15.697	6	29.4557	28.8605	29.0519	29.0297	28.8859	28.873	6	6	6	5	5	5
Q20166	cpin-1	-0.370728	0.773392	0.57199	0.267923	16.7	47.717	5	24.3895	23.5793	23.8706	24.3699	24.5718	24.0099	5	5	5	4	3	4
O45734	cpl-1	0.308427	1.23836	2.1748	0.00668654	64.1	38.117	16	31.9413	31.7612	31.7899	31.4812	31.5343	31.5516	16	16	16	16	14	15
G5EFB5	cpn-1	-0.240478	0.846465	2.02481	0.00944464	75.5	21.066	11	29.4308	29.3129	29.4615	29.6484	29.6808	29.5975	9	10	9	11	10	10
O01542	cpn-3	-0.225236	0.855455	0.585837	0.259515	69.7	15.509	16	32.0009	31.6174	31.7446	32.0583	32.2107	31.7697	16	16	16	16	16	16
O44727	cpn-4	0.113116	1.08156	0.182065	0.65756	48.1	17.342	5	28.6171	28.2666	28.2208	28.3139	28.5696	27.8816	4	4	4	4	4	4
H2KYS8	cpna-1	0.222227	1.16653	0.567666	0.270604	30.6	124.6	19	27.1095	26.9589	27.0629	26.9056	26.4974	27.0616	18	15	17	15	13	14
Q09221	cpna-2	0.0857652	1.06125	0.450805	0.354156	2.9	858.09	15	26.0801	26.1821	26.032	26.1372	26.0005	25.8992	11	10	9	11	9	7
P25807	cpr-1	0.850218	1.80277	2.09953	0.00795185	35.9	35.397	6	28.0572	27.4991	27.7751	26.9607	27.0149	26.8051	6	5	5	5	5	5
P43508	cpr-4	0.196906	1.14624	0.406928	0.391807	32.8	36.493	9	28.5253	28.1268	28.4689	28.5023	28.0351	27.9929	7	6	7	7	6	6
P43509	cpr-5	0.300196	1.23131	2.56823	0.00270253	57	37.391	10	29.3203	29.3346	29.3896	29.1146	29.0534	28.9759	10	8	10	9	8	9
P43510	cpr-6	-0.254959	0.838011	1.93835	0.0115252	45.4	42.404	18	30.0673	30.0012	30.131	30.3023	30.2569	30.4052	17	17	17	17	18	17
O16289	cpr-8	0.777627	1.71431	1.95149	0.0111817	14	36.78	2	23.726	23.2814	23.7183	22.6153	22.9289	22.8486	2	2	2	2	2	2
Q95NM6	cps-6	-0.181924	0.881527	0.429578	0.371897	21.4	34.51	5	24.976	25.4324	25.3939	25.3487	25.3363	25.6631	3	4	4	4	4	5
Q9N4C2;U4PCC4;U4PMR4	cpsf-1	0.0979894	1.07028	0.293889	0.508289	8.7	162.71	6	23.9052	23.5721	23.9301	23.7306	23.8108	23.5721	6	4	5	5	3	5
O17403	cpsf-2	0.0824591	1.05882	0.158379	0.694419	11.7	95.615	6	24.1443	24.6938	24.569	24.4413	24.1887	24.5297	5	5	6	4	4	4
Q95PY8	cpsf-3	-0.472913	0.720508	0.275211	0.530626	18	79.365	6	24.7789	22.5895	24.483	24.4283	24.5483	24.2934	5	2	3	4	4	3
Q9U2F2	cpt-1	0.507914	1.42199	1.03967	0.0912709	21.8	89.366	9	26.126	26.448	26.5742	26.1818	25.5372	25.9055	6	7	8	7	8	6
G5ECS9;G5EFE6;A0A061AL65	cpt-2	0.162835	1.11948	0.949062	0.112445	43.8	72.533	24	29.0861	29.1073	28.9926	29.0093	28.7634	28.9248	21	22	22	21	22	19
G5EG54	cpt-5	-1.3437	0.394008	0.654176	0.22173	5.6	84.708	3	21.2458	24.042	23.4021	23.4956	24.4442	24.7813	1	2	1	2	3	3
Q9GUM7	cpx-1	0.132755	1.09639	0.41383	0.385629	37.8	15.943	3	24.0988	24.0259	23.9933	24.1515	23.8731	23.6951	3	3	3	3	3	3
G5EGP8	cpz-1	-0.378693	0.769134	0.940738	0.11462	44.8	34.741	9	28.6728	28.7886	28.9591	28.8687	29.2422	29.4456	8	8	8	8	9	8
P92005	cpz-2	0.135831	1.09873	1.76061	0.0173536	25.5	53.172	7	28.2543	28.203	28.2796	28.0935	28.0744	28.1614	6	7	7	7	7	6
Q21986	cra-1	-0.142665	0.905845	0.732228	0.185256	30.2	109.22	18	27.8059	28.0781	27.9494	28.0467	28.0431	28.1717	17	16	17	15	16	16
Q21018	cri-3	0.336149	1.26238	1.16534	0.068337	54.2	26.41	8	29.3256	29.168	29.2366	28.6712	28.9408	29.1098	8	7	7	6	7	6
Q19267	crld-1	0.114866	1.08287	0.291495	0.511099	23	39.79	6	25.1801	25.3256	25.1247	25.2775	24.8027	25.2056	6	6	6	6	5	6
Q21301	crml-1	-0.00682131	0.995283	0.0213186	0.952097	9.5	115.99	7	24.5055	24.2313	24.42	24.3827	24.5173	24.2773	5	7	7	4	3	4
Q9N3T2	crn-1	0.0831896	1.05936	0.225388	0.59513	27.5	42.549	6	26.4672	26.4983	26.466	26.3569	26.1653	26.6596	6	6	6	6	6	5
G5EG18	crn-2	0.259448	1.19702	1.2683	0.0539137	46.9	31.728	8	26.035	25.9436	25.9323	25.5944	25.6496	25.8886	8	8	8	7	7	7
Q8I129;G5EBX6	crn-3	-0.260944	0.834541	1.67642	0.021066	19.1	100.3	9	25.4183	25.4027	25.3199	25.5364	25.6304	25.7568	7	8	7	7	6	8
P27798	crt-1	0.170375	1.12535	0.84752	0.142063	55.4	45.616	20	33.1931	33.1799	33.1231	33.1229	32.8192	33.0429	20	20	20	20	20	20
O45952	csc-1	0.0465959	1.03283	0.311852	0.487694	49.4	26.782	8	25.6809	25.5205	25.4904	25.4881	25.5382	25.5257	7	8	8	6	5	8
G5ECJ6;V6CL68	csk-1	1.02415	2.03376	0.85158	0.140741	7.1	60.156	2	23.2791	22.8067	21.7902	22.2893	21.2062	21.3081	2	2	1	2	1	1
Q9GS00	csn-1	0.145372	1.10602	1.04034	0.0911303	25.6	68.402	12	26.3885	26.4098	26.2833	26.2453	26.1126	26.2876	12	10	11	10	9	9
O01422	csn-2	0.433367	1.35038	1.81066	0.0154645	30.3	56.78	9	26.6678	26.8287	26.6655	26.1431	26.2593	26.4593	9	9	9	9	7	8
Q9N425	csn-3	0.0198727	1.01387	0.0470987	0.897225	43.3	55.883	13	27.0793	27.0879	27.0091	27.0324	26.7958	27.2885	13	12	11	10	9	10
Q9N359	csn-4	0.194342	1.1442	0.574494	0.266383	49.8	46.132	15	27.7427	27.7731	27.6543	27.5074	27.2871	27.7925	14	14	12	13	13	12
P91001	csn-5	0.0393289	1.02764	0.12748	0.745625	37.5	41.008	9	26.2345	26.1836	26.306	26.2683	25.9919	26.3458	7	9	9	9	9	8
C5VUK2	csn-6	0.136583	1.0993	1.28693	0.0516498	48.7	48.147	13	26.9316	26.9217	26.9346	26.7159	26.7767	26.8855	11	13	11	11	10	11
Q8WQ99	csnk-1	0.0585149	1.04139	0.120171	0.758279	39.1	46.368	10	26.3974	26.4981	26.4425	26.6122	26.0424	26.5079	9	9	10	9	9	9
Q20203	csq-1	0.107035	1.07701	0.304911	0.495551	31.2	48.326	8	29.897	29.7203	29.8226	29.8215	29.4402	29.857	8	8	8	8	8	8
Q27GU1;H2KZD5	csr-1	-0.592286	0.663291	2.17425	0.006695	50.9	98.702	30	29.3477	29.6405	29.581	30.0073	30.0868	30.2519	21	24	23	27	26	25
P24890	ctb-1	1.19642	2.29171	0.470139	0.338736	5.9	42.582	2	22.6501	25.0156	26.176	24.117	22.8478	23.2877	1	2	2	2	1	1
P24894	ctc-2	-1.44628	0.366967	0.239184	0.576522	13	26.549	2	21.3081	21.7057	26.5053	21.2237	26.404	26.2301	1	1	2	1	2	2
Q19520	ctf-4	-0.389741	0.763267	1.34691	0.0449876	11.9	122.91	10	24.4674	24.8656	24.7366	25.0802	25.1961	24.9626	8	10	9	8	9	9
Q22664	ctf-8	-0.112773	0.924809	0.232982	0.584814	36.9	12.377	2	22.3852	22.9829	22.6037	22.9098	22.653	22.7474	2	2	2	2	2	2
O17907	ctg-1	-0.0897109	0.939711	0.250613	0.561548	23.2	43.847	6	25.5333	25.5671	25.419	25.4094	25.8575	25.5215	6	6	6	6	6	6
B7WN92;Q22467	ctg-2	0.415198	1.33348	2.39033	0.00407068	25.5	45.284	5	25.2103	25.1739	25.3519	24.8314	24.9063	24.7528	5	5	5	4	5	5
O45391;K8ESE2	cth-1	-0.433657	0.740382	1.21908	0.0603831	39.8	42.911	9	25.2265	25.6719	25.2318	25.8997	25.6541	25.8774	4	6	6	4	6	6
P55216	cth-2	-0.17677	0.884682	0.408089	0.390761	64.5	43.094	16	30.3246	30.7732	30.7595	30.7428	31.0074	30.6375	15	15	15	15	16	14
O61235	ctl-1	0.471561	1.38661	0.898589	0.126302	44.3	57.304	16	28.3753	27.7846	27.7358	27.6763	27.5697	27.235	8	8	8	8	8	8
Q27487	ctl-2	0.142552	1.10386	0.322885	0.475461	45.8	57.466	17	29.0894	28.7948	28.6157	28.9242	28.5537	28.5944	16	14	14	15	14	14
U4PE16;Q8MYL7	ctl-3	0.738041	1.66791	3.54331	0.000286211	39.8	56.924	13	23.7612	23.9355	23.8716	23.1824	23.06	23.1118	2	2	2	2	2	2
G5EC98	ctps-1	-0.189463	0.876932	0.708106	0.195837	51.2	75.243	24	29.8459	30.0598	29.8112	30.0093	29.9927	30.2833	20	22	22	21	22	21
Q03560	ctr-9	0.067262	1.04773	0.506959	0.311201	10.5	132.34	8	24.3736	24.5535	24.4193	24.3541	24.4237	24.3668	6	4	6	4	4	5
P34575	cts-1	-0.354752	0.782004	2.06086	0.00869234	55.3	51.54	21	31.9002	32.002	32.0257	32.2852	32.4556	32.2513	20	20	20	21	21	21
P52717	ctsa-1.1	-0.000188192	0.99987	0.0011774	0.997293	52.7	53.646	21	29.8797	29.8496	29.9428	29.8931	29.9665	29.813	20	18	18	18	18	16
P52715	ctsa-1.2	-0.0679035	0.954023	0.134409	0.733823	44.9	50.115	13	30.0373	29.817	29.8025	30.1546	30.0904	29.6155	11	12	12	11	13	10
Q94269	ctsa-2	-0.326305	0.797576	1.53326	0.0292912	32.3	256.43	45	29.6407	29.8686	29.9195	30.1766	30.0405	30.1906	37	41	42	40	39	36
P52716	ctsa-3.1	-0.186219	0.878906	0.245721	0.567909	22	64.087	8	25.642	26.1533	26.1031	25.7241	26.1377	26.5952	5	6	6	6	7	6
Q09991	ctsa-4.1	0.471443	1.3865	0.806469	0.156146	16	53.157	3	23.0896	22.7498	23.6197	22.6647	22.8539	22.5262	3	2	3	2	2	2
G5EE14;G5ED40	cua-1	0.204547	1.15232	0.946648	0.113071	10.7	133.47	9	25.2462	25.3733	25.2238	25.1239	24.903	25.2028	9	8	9	7	6	7
G5EE41	cuc-1	1.86115	3.63296	4.57913	2.63555e-05	71	7.5868	8	30.277	30.0333	30.0461	28.2006	28.26	28.3123	7	8	7	7	6	6
Q17389	cul-1	0.0547841	1.0387	0.657684	0.219946	42.2	89.526	24	27.6791	27.7643	27.6636	27.6561	27.6077	27.6789	21	20	21	20	19	20
Q17390	cul-2	0.0826073	1.05893	0.579538	0.263307	22.1	91.341	10	25.8661	25.909	25.7053	25.7663	25.7187	25.7477	6	6	9	7	7	8
Q17391;A0A0K3AY70;A0A0K3ASX8;A0A0K3AV81	cul-3	-0.305906	0.808934	1.9911	0.010207	30.4	90.235	16	25.961	25.8214	25.8683	26.1658	26.1123	26.2904	12	10	12	12	12	13
Q17392	cul-4	0.399319	1.31889	0.579066	0.263593	6.4	96.539	3	23.5968	23.5359	23.4543	23.593	23.2403	22.5557	3	3	3	3	2	1
Q23639	cul-5	0.00817045	1.00568	0.0205797	0.953719	9.3	88.907	6	23.5346	23.6303	23.7056	23.6459	23.3892	23.8109	5	4	5	5	4	3
Q9BL57	cus-2	0.421957	1.33974	1.4001	0.0398015	20.4	51.827	6	25.0998	25.0562	25.1429	24.78	24.4041	24.8489	5	5	6	4	5	5
P34630	cutc-1	0.197945	1.14706	0.583926	0.26066	34.8	27.262	6	25.4637	25.4077	25.164	24.9155	25.2086	25.3174	4	4	5	3	4	5
Q18853	cyc-1	0.0561511	1.03969	0.0715688	0.848069	42.1	30.967	8	28.6348	28.9286	28.9348	28.7376	28.3533	29.2388	8	8	7	8	8	7
P19974	cyc-2.1	-0.199704	0.870729	0.500021	0.316212	49.5	12.233	5	30.2441	30.1114	29.8202	30.0289	30.4427	30.3031	5	4	4	5	4	4
Q8WT44	cyk-3	0.184231	1.13621	0.857855	0.138722	6.7	134.12	5	22.9677	23.1414	22.9495	22.7019	22.829	22.975	5	4	4	4	4	4
P34325	cyk-7	-0.53794	0.688754	1.60023	0.0251056	29.2	30.589	5	24.9073	25.0531	24.8043	25.4803	25.214	25.6843	4	5	4	4	4	4
P52009	cyn-1	0.0914459	1.06544	0.484603	0.32764	38.5	20.71	7	29.4423	29.6327	29.4696	29.4044	29.3363	29.5295	6	6	6	6	6	6
P52017	cyn-10	-0.206313	0.86675	0.581758	0.261964	59	17.96	6	24.9636	25.1408	25.0122	25.1402	25.5392	25.0561	5	6	5	6	5	5
P52018	cyn-11	0.0900402	1.0644	0.128575	0.743747	59	20.193	7	26.6137	26.322	26.1688	26.3087	26.6454	25.8803	4	7	5	5	5	2
Q18445	cyn-12	0.0957909	1.06865	0.421481	0.378895	64.5	18.524	6	27.4357	27.3155	27.1932	27.3499	27.1785	27.1287	6	6	6	6	6	6
Q9U2S6;D3NQB1	cyn-13	-0.17345	0.886719	1.14734	0.0712297	39	36.423	9	26.337	26.1328	26.3336	26.4067	26.4341	26.483	7	6	6	6	7	8
Q9U1Q3	cyn-15	0.139425	1.10147	0.627635	0.235703	31.8	70.844	13	26.8326	26.9526	26.984	26.6446	26.7577	26.9486	13	13	12	13	13	13
Q9XXI7	cyn-16	1.11279	2.16264	0.636248	0.231074	13	55.647	5	23.9226	23.6909	23.7401	23.6578	23.2378	21.1196	4	5	3	1	2	1
P52011	cyn-3	-0.0434202	0.970352	0.174388	0.669286	75.7	18.55	14	32.0997	31.9199	31.9896	31.9764	32.2032	31.9598	14	14	14	14	14	14
P52012	cyn-4	0.381795	1.30296	1.10736	0.0780979	25.4	58.533	7	24.7255	24.3657	24.3907	23.9576	24.3329	24.0461	5	4	5	3	4	4
P52013	cyn-5	0.254543	1.19296	1.63489	0.0231797	62.3	21.927	11	31.1652	31.3157	31.0826	30.8935	30.9489	30.9575	8	9	9	8	8	7
P52014	cyn-6	1.2539	2.38485	3.76917	0.00017015	56.7	21.864	7	26.9688	26.8616	26.8115	25.7212	25.6909	25.4681	5	5	6	4	4	3
P52015	cyn-7	0.131234	1.09523	0.826071	0.149255	71.3	18.401	14	33.1898	33.2134	33.0233	33.094	32.9884	32.9504	7	6	5	6	6	5
P52016	cyn-8	2.18662	4.55237	0.864283	0.136684	18.2	53.565	5	24.9739	24.5021	24.9561	20.9923	24.8841	21.9957	4	5	5	1	2	1
O17807;O17806	cyp-13a12	4.13756	17.6006	2.11853	0.00761144	35.9	59.075	11	26.5932	26.5185	26.3905	20.7049	23.1977	23.187	10	11	10	0	0	1
Q27514;Q27513	cyp-13A5	4.59474	24.1633	3.59052	0.000256731	27.9	59.523	9	27.5516	26.9745	27.1228	22.8641	21.9621	23.0384	8	8	8	0	0	0
Q27515;Q27518	cyp-13A6	-0.0714391	0.951688	0.100091	0.794163	50.6	59.444	21	29.5843	29.5328	29.891	29.8882	29.2889	30.0453	21	20	20	21	20	19
Q27519;Q27517	cyp-13A7	3.27668	9.69125	1.82996	0.0147925	25.3	58.999	9	27.0529	25.6053	25.5953	21.7494	23.9436	22.7304	7	7	7	1	2	0
Q27516;Q27472	cyp-13A8	7.48063	178.605	4.73117	1.85706e-05	54.2	58.565	20	29.4644	29.1354	29.3424	21.4091	21.6791	22.4122	18	19	20	1	1	0
Q27506;Q27505;Q27507	cyp-14a1	4.20936	18.4988	4.62364	2.37879e-05	19.3	56.703	6	26.386	26.2077	26.5475	22.492	21.9906	22.0305	5	5	6	0	0	0
G5ED86	cyp-14a4	5.7836	55.0855	3.05161	0.000887955	58.7	56.484	17	28.6358	28.659	28.8622	23.569	23.5962	21.641	16	16	16	0	3	1
Q27476;Q21262;Q27479	cyp-25a2	-0.755988	0.592141	2.06021	0.00870551	22.3	58.163	7	25.5727	25.6349	25.5509	26.3065	26.0919	26.628	5	7	7	6	7	4
G5EC97	cyp-29a2	-0.142419	0.905999	0.306198	0.494085	14.9	57.205	5	23.8776	24.3143	24.437	24.1929	24.479	24.3843	5	5	4	4	5	4
G5EGT6;Q9N574;A0A2C9C313;I2HAA9;I2HAA8	cyp-31a2;cyp-31a3;cyp-31a5	-0.439976	0.737147	1.48557	0.0326913	24.6	56.818	6	24.4189	24.6268	24.6237	24.8483	24.9099	25.2312	4	5	5	4	5	4
O02641	cyp-33c8	6.31531	79.634	3.67755	0.000210111	37	56.923	14	28.3407	28.1703	28.1735	22.6066	20.9728	22.1591	12	14	13	1	0	1
O16482	cyp-33c9	0.420709	1.33859	1.14558	0.071518	17.3	57.663	6	25.223	25.6368	25.6076	25.1647	24.8494	25.1912	3	6	4	3	3	2
Q27499	cyp-33e2	3.73391	13.3051	3.70627	0.000196665	22.5	57.339	7	25.5656	25.3551	25.3717	21.4171	22.2512	21.4224	7	6	6	0	0	0
H2KY68;H2KY69;O61204;O44655;O61935	cyp-34a9	0.302355	1.23316	0.630216	0.234306	19.6	57.031	6	25.7032	25.1946	25.0863	24.9977	24.8637	25.2157	5	5	4	2	3	4
O02628	cyp-35a2	-0.871246	0.546674	0.232791	0.585071	10.5	56.549	4	22.2777	23.9584	24.2252	21.6959	25.8997	25.4795	1	2	2	1	3	4
O44649	cyp-35a5	-0.9369	0.522354	0.941857	0.114326	10.3	56.441	3	22.0266	23.608	22.5684	23.6853	23.6057	23.7228	0	1	0	2	2	2
G5ECD0	cyp-35c1	-1.3574	0.390284	1.66184	0.0217849	20.6	56.915	6	24.0834	25.3023	24.9666	26.1965	25.9858	26.2422	3	5	5	5	6	5
Q93244	cysl-1	0.611361	1.5277	2.27383	0.00532312	86.5	35.903	20	29.3171	29.1237	29.1114	28.3978	28.6882	28.6322	19	18	18	18	17	17
O45679	cysl-2	-0.0543893	0.963002	0.0957454	0.802148	75.1	36.153	16	29.1766	29.1617	28.989	29.4588	29.2339	28.7978	16	15	15	15	16	13
O01592;O16282	cysl-3	0.00771586	1.00536	0.0316924	0.929625	58.2	36.267	13	27.5977	27.6747	27.5853	27.5365	27.7659	27.5322	10	9	10	10	11	9
Q93315	cytb-5.1	0.495831	1.41013	1.82362	0.0150101	44	15.032	3	29.004	29.0692	28.9208	28.6705	28.2862	28.5499	3	3	3	3	3	3
O01816	cytb-5.2	-0.19159	0.87564	0.451357	0.353706	31.2	15.633	4	26.1021	26.3094	26.6425	26.642	26.6296	26.3572	3	3	3	4	3	2
Q19642	czw-1	-0.253365	0.838938	0.904008	0.124736	44.5	87.992	27	27.6221	27.8703	27.6183	27.8649	27.8477	28.1582	17	20	21	21	21	18
Q18910	D1005.2	-0.202488	0.869051	1.32711	0.0470854	18.6	52.252	5	23.6804	23.5984	23.6662	23.8421	23.9706	23.7397	5	5	3	2	4	4
Q18926	D1022.4	0.451004	1.36699	1.07336	0.0844583	33.3	26.733	5	25.6563	25.6951	25.1995	24.9405	24.9577	25.2997	5	4	5	3	4	4
Q18943	D1054.10	1.36917	2.58322	2.67253	0.00212557	53.7	20.58	8	28.9218	28.2948	28.6287	27.3253	27.1075	27.305	8	7	7	6	6	4
Q18949;J7RNI7	D1054.3	-0.00768471	0.994688	0.0155316	0.964869	41.4	22.229	6	25.6915	25.8341	25.3154	25.5128	25.6804	25.6709	5	5	6	6	5	5
Q18946	D1054.8	0.201633	1.15	0.411938	0.387313	35.3	29.367	6	26.3277	26.2938	26.517	25.7866	26.3502	26.3968	5	4	4	4	5	4
A5Z2T6	D1081.7	-0.125834	0.916474	0.743612	0.180463	35.8	96.031	20	27.202	27.4051	27.1783	27.3307	27.4052	27.4269	17	17	15	18	15	15
O17726	D1086.1	0.260641	1.19801	0.666034	0.215758	25.4	20.198	3	24.2572	23.8514	23.6735	23.7165	23.5866	23.6971	2	2	3	3	2	2
C6KRN4;Q5FC39	D1086.11	0.1726	1.12709	0.578373	0.264014	53.6	23.292	15	28.0368	28.0524	28.0031	27.6923	27.7629	28.1193	12	15	14	15	14	14
O17725	D1086.3	-1.49562	0.354629	3.62054	0.000239583	32	21.831	7	27.7019	27.6523	27.5559	29.0406	29.3556	29.0007	5	6	7	7	7	7
O17729	D1086.6	0.323688	1.25153	1.20509	0.0623611	14.8	32.492	4	25.6786	25.5187	25.3598	25.1236	25.0951	25.3674	3	3	3	3	4	3
Q93408	D2005.3	0.330669	1.2576	1.77451	0.0168071	30	14.434	3	26.2923	26.3746	26.1063	25.9356	25.9684	25.8772	3	3	3	3	3	3
Q93410	D2005.4	-0.525657	0.694643	1.52166	0.030084	18.9	118.95	11	25.371	25.6986	25.3187	26.0098	25.7944	26.1611	11	11	10	10	9	10
Q18966	D2013.6	0.602376	1.51821	2.92314	0.00119359	52.3	25.579	6	25.7877	25.6127	25.6848	25.1066	25.1765	24.9951	6	4	5	4	4	4
O17735	D2023.6	1.92363	3.79378	1.74732	0.017893	12.1	58.043	4	24.9226	25.1541	24.9389	24.0615	22.6339	22.5493	4	3	4	2	0	1
Q7YTG7;P90788	D2030.2	0.442836	1.35927	1.57145	0.0268254	48.1	51.239	15	26.9136	26.6157	26.7474	26.2166	26.2222	26.5095	14	11	14	10	11	11
P90790	D2030.3	-0.208225	0.865602	0.634577	0.231965	20.5	56.589	7	25.2463	25.392	25.3197	25.2586	25.5841	25.74	4	6	5	7	5	5
P90789	D2030.4	-0.119902	0.92025	0.429722	0.371773	60.2	14.408	5	28.4616	28.4667	28.5866	28.8114	28.4239	28.6393	4	4	4	5	4	4
Q18983;O45608	D2045.2	0.0554454	1.03918	0.280977	0.523628	28.7	200.84	35	27.6055	27.7259	27.6343	27.4849	27.5858	27.7285	28	31	28	26	27	27
Q18986	D2045.8	0.640124	1.55846	0.792204	0.16136	15.1	27.71	2	23.3071	23.99	23.7303	23.4807	23.2007	22.4256	1	2	2	2	2	1
Q18989	D2045.9	1.44992	2.73193	1.26648	0.0541408	13.7	62.24	3	24.0344	23.7818	24.1981	21.6609	23.4734	22.5302	2	3	2	1	1	1
Q9UAT1	D2063.1	0.102537	1.07366	0.151684	0.705207	8	37.756	2	22.7354	22.423	22.3275	22.8136	22.2945	22.0702	1	2	2	1	2	1
P91194	D2092.4	0.198713	1.14767	0.487726	0.325292	32.5	41.109	7	26.2575	26.1434	26.3455	26.1229	25.7306	26.2968	7	7	6	6	6	7
Q8I4H0;Q9U3A6;Q8I4G9;A0A486WV70;A5JYR4;A0A486WXX8;A0A486WUH7;A0A486WV45	dab-1	-0.129986	0.91384	0.791222	0.161725	43.1	52.905	14	26.8754	26.7674	26.7641	26.968	26.8035	27.0253	12	13	13	11	13	12
G5EE01	daf-18	-0.0652873	0.955755	0.315031	0.484137	28.7	110.33	18	26.0189	26.0711	25.9585	26.072	25.9508	26.2215	13	14	17	15	10	13
Q18688	daf-21	-0.27661	0.825529	1.03735	0.0917586	66.1	80.282	54	34.015	34.2337	34.0997	34.2371	34.3413	34.5998	52	52	52	52	53	52
G5EDP2	daf-22	-0.0896791	0.939732	0.55124	0.281035	66.7	44.386	16	29.9987	30.0125	29.933	30.2059	30.0144	29.9929	15	16	16	16	13	14
Q9N3Q8	daf-25	0.129492	1.09391	0.277278	0.528107	34.8	43.674	9	25.4705	25.8474	25.3655	25.2137	25.6168	25.4645	6	8	6	6	6	7
O61219	daf-31	0.0316435	1.02218	0.0828399	0.826342	36.8	21.163	4	26.3066	26.6144	26.2271	26.3131	26.2612	26.4789	4	4	4	4	4	4
Q17938	daf-36	0.400101	1.3196	0.453999	0.351561	6.1	49.55	2	22.8702	22.7028	23.346	22.9795	22.8139	21.9253	2	2	2	2	1	1
Q23280	daf-41	-0.148656	0.90209	0.50624	0.311717	44	19.431	8	29.525	29.1282	29.3871	29.5224	29.3902	29.5737	5	7	6	8	8	6
Q86LS4	dao-2	2.2131	4.63671	2.84764	0.00142022	41.2	15.298	3	27.802	27.3658	27.8104	25.346	25.9039	25.089	3	3	3	3	3	3
Q21285	dao-3	-0.0748863	0.949417	0.173534	0.670604	44.2	33.152	9	26.8751	27.1025	27.3058	26.9574	27.2783	27.2724	8	8	9	7	9	7
Q9XVS4	dao-5	-0.563502	0.676658	1.89017	0.0128774	11.2	101.1	10	26.5759	26.4441	26.854	27.1505	27.122	27.2919	8	8	7	7	7	5
G5EFC8	dap-3	-0.137607	0.909026	0.665224	0.21616	37.1	42.762	9	26.4214	26.6584	26.484	26.5512	26.7637	26.6617	9	9	9	9	9	8
Q03577	dars-1	0.0243301	1.01701	0.191023	0.644135	52	59.939	24	30.1702	30.2152	30.1534	30.0756	30.2319	30.1583	21	23	23	20	22	21
P90831	dars-2	0.174894	1.12888	0.417128	0.382712	7.9	67.276	2	21.7978	21.9325	22.3423	21.9361	21.7083	21.9036	1	2	2	2	2	2
Q20870	daz-1	-0.0224991	0.984526	0.100895	0.792692	9	56.152	3	24.7836	24.5746	24.6131	24.631	24.6325	24.7754	2	2	2	2	3	3
Q9XUT0	dbn-1	0.446481	1.36271	2.07453	0.00842307	28.9	71.94	11	28.0294	27.8596	27.747	27.5165	27.3849	27.3951	11	11	11	11	11	11
Q966M6	dbr-1	0.224422	1.16831	0.565903	0.271704	26.6	56.681	5	24.0383	24.2128	24.5079	24.2363	23.9913	23.8582	5	4	3	3	2	3
Q23571	dbt-1	-0.318877	0.801694	3.00296	0.000993217	48.9	49.691	15	29.1139	29.201	29.1559	29.529	29.4583	29.4401	14	14	13	15	15	15
Q9UAW2	DC2.5	1.53606	2.90002	3.23833	0.00057766	15.1	37.906	3	24.8483	25.2823	25.1461	23.4348	23.5097	23.724	3	3	3	3	2	3
Q21106;A0A061AJI4	dcaf-1	-0.192893	0.874849	0.172693	0.671904	4.8	192.89	5	22.2766	22.6287	23.4396	22.7235	23.4652	22.7349	3	5	3	3	3	2
Q9N363	dcap-1	0.092706	1.06637	0.366013	0.430514	41	36.548	7	26.025	26.1348	25.9199	25.9862	25.7663	26.0492	7	5	7	7	5	4
Q9U3C8	dcn-1	-0.436267	0.739045	0.762403	0.172821	23.1	34.133	5	24.8094	24.4209	25.0402	25.1898	25.5263	24.8631	4	5	5	4	5	4
G5ECM2;G5ED89	dcp-66	0.780409	1.71762	2.19094	0.00644259	20.4	79.115	7	25.7656	25.4073	25.3269	24.8124	24.7513	24.5949	6	7	7	4	3	5
P34529	dcr-1	-0.038983	0.973341	0.197183	0.635063	10.5	218.42	12	25.5704	25.5149	25.5293	25.6374	25.4297	25.6645	9	10	12	8	8	9
G5EFS4	dcs-1	0.196275	1.14574	0.94454	0.113621	21.2	36.476	5	25.2203	25.4275	25.3772	25.001	25.1855	25.2497	3	5	4	3	4	3
Q9XX57	dct-16	-0.242808	0.845099	1.12585	0.0748422	81.1	9.8693	10	33.3452	33.301	33.2471	33.4854	33.7299	33.4064	10	10	10	10	9	9
O62277	dct-18	0.198099	1.14719	0.755946	0.17541	69.1	24.399	14	31.3139	31.0714	31.0807	31.0832	31.0072	30.7813	14	14	14	14	13	14
Q09313	dct-6	-0.0102901	0.992893	0.0169512	0.96172	10.4	104.34	6	24.3277	23.636	23.9692	24.0361	23.9842	23.9434	5	3	5	3	4	3
Q21554	ddb-1	0.156266	1.1144	1.329	0.0468814	21	125.72	19	27.0232	26.9961	26.9015	26.8508	26.8651	26.7361	17	18	17	16	15	15
Q17569	ddi-1	-0.00585111	0.995953	0.0176089	0.960265	30.6	43.715	9	26.0542	26.0783	25.9278	25.826	26.1318	26.1201	6	7	7	7	6	7
Q7K742;Q9XW00	ddl-3	0.367892	1.29047	1.07834	0.0834955	29.1	45.174	9	25.5292	25.6868	25.8548	25.5645	25.1195	25.283	8	9	8	6	8	6
Q19564	ddo-2	-0.142477	0.905962	1.56314	0.0273439	10.8	37.607	3	24.0273	23.9193	23.8998	24.0962	24.112	24.0656	2	2	3	2	3	3
O01739	ddo-3	-0.338783	0.790708	1.26283	0.054597	12	42.501	3	23.8973	23.8525	23.6996	24.1588	24.3453	23.9616	3	3	3	3	3	3
Q9N408	ddp-1	0.255697	1.19391	0.867816	0.135576	85.5	9.5778	6	29.1515	29.5881	29.3836	29.0115	29.1658	29.1787	6	6	6	6	6	6
Q20875;G8JY03	ddx-15	-0.113714	0.924206	1.1597	0.0692303	43.6	84.388	22	27.9942	28.0975	28.0043	28.1582	28.0846	28.1944	18	18	18	17	18	19
Q9XUW5	ddx-17	-0.552251	0.681955	1.94605	0.0113226	61	60.43	29	29.5856	29.7291	29.6592	30.0037	30.4096	30.2173	25	25	25	27	28	24
Q22308;O62372;O18056;B7WN81	ddx-19	-0.298913	0.812864	1.54689	0.0283861	46.3	108.27	28	28.5475	28.68	28.512	28.7392	28.9116	28.9853	23	23	24	25	26	26
Q95QN2;P45898	ddx-23	0.489267	1.40373	2.20743	0.00620258	10.4	84.776	5	24.766	24.5577	24.77	24.2831	24.2547	24.0881	3	5	4	4	4	3
Q95XM9	ddx-27	-0.419607	0.747629	2.11003	0.00776189	35	82.476	14	26.91	27.0867	26.972	27.4154	27.2899	27.5222	14	14	14	13	13	12
Q21736	ddx-52	-0.681167	0.623661	1.83415	0.0146505	20.8	65.95	7	24.0706	24.1913	24.3672	24.6083	25.0276	25.0367	4	7	6	6	7	5
P19826	deb-1	0.441025	1.35757	2.18675	0.00650509	52.2	120.78	34	29.7105	29.4309	29.4944	29.1139	29.0963	29.1025	32	32	33	33	34	30
Q8MPW0;Q8MPW1	del-6	-0.515813	0.699399	1.40796	0.0390875	27	66.585	9	26.3488	26.6744	26.5364	27.0023	26.8077	27.297	8	9	8	8	8	8
V6CLC9;Q9N303	deps-1	-0.296129	0.814435	1.76367	0.0172318	32.1	64.227	10	25.9848	26.1901	25.9617	26.3019	26.3512	26.372	9	9	8	8	8	8
Q22629	dgn-1	0.316144	1.245	0.843298	0.14345	25.9	65.648	9	25.9485	25.8566	25.7768	25.663	25.2151	25.7553	6	6	8	7	6	6
Q19020;A0A163VTS9	dhc-1	0.00612831	1.00426	0.033489	0.925787	41.1	521.57	127	30.3691	30.4379	30.4195	30.3108	30.3865	30.5108	109	114	116	105	102	109
A0A5E4LZ56;O17397	dhcr-24;F52H2.6	0.0943635	1.06759	0.216351	0.607644	14.7	60.464	4	24.0169	24.4965	24.5159	24.1838	24.2241	24.3383	3	4	4	4	3	4
Q93341	dhfr-1	0.22191	1.16628	0.543512	0.286081	27	21.602	4	24.3365	24.3709	24.0057	23.9916	23.7901	24.2657	3	3	4	3	2	2
O01815	dhod-1	-0.358604	0.779919	1.14193	0.0721221	42.1	45.685	10	25.9999	26.4138	26.4399	26.6755	26.5661	26.6878	7	7	10	9	9	7
Q21773	dhp-1	-0.469136	0.722397	1.05519	0.0880665	31.3	53.798	9	26.1781	25.8994	25.8304	26.5746	26.6587	26.082	8	8	7	8	8	7
Q18677	dhp-2	0.548681	1.46275	2.00828	0.0098112	48.1	56.293	13	27.731	27.46	27.543	27.1472	27.0819	26.8589	13	13	13	13	11	10
Q9XXJ0	dhps-1	0.0275866	1.01931	0.0422127	0.907376	24.8	40.467	5	24.0243	24.2008	24.6725	24.0718	24.4521	24.291	3	4	5	4	5	3
G5EGA6	dhrs-4	-0.114755	0.923539	0.294397	0.507696	55.4	27.589	8	26.8168	27.0258	27.2371	27.3153	26.9651	27.1436	7	7	6	7	7	8
P91013	dhs-1	0.261924	1.19908	0.48334	0.328594	27.9	36.612	6	24.8893	24.7502	24.5436	24.0772	24.5082	24.8119	4	4	5	3	4	2
A0A163UT65	dhs-11	1.22214	2.33292	0.452318	0.352924	43.4	25.422	6	26.2327	25.996	25.935	26.0325	22.5124	25.9524	5	3	3	4	2	4
G5EG13	dhs-12	-0.0318928	0.978136	0.152166	0.704425	76.9	26.598	12	29.2853	29.2909	29.2788	29.2301	29.4729	29.2477	11	11	10	11	12	11
O16619	dhs-13	0.0585384	1.04141	0.269691	0.537414	68.1	27.617	12	27.1843	27.282	27.1821	27.043	27.1171	27.3126	10	10	11	10	11	10
Q9N5G3	dhs-14	1.3688	2.58256	2.65961	0.00218972	63.8	29.988	13	30.173	29.5752	29.7042	28.3252	28.5756	28.4451	13	12	12	10	12	10
Q9N5G1	dhs-15	0.639906	1.55823	1.26172	0.0547364	14	29.484	3	23.5071	23.3135	23.3856	22.6785	23.1979	22.4102	3	3	3	2	2	2
Q18639	dhs-18	-0.0564168	0.96165	0.15587	0.698441	18.1	31.524	6	25.2428	25.2561	25.1032	25.4768	25.0392	25.2553	4	4	4	4	4	4
Q22392	dhs-19	-0.276327	0.82569	0.223199	0.598137	32.6	33.395	8	25.2805	25.6816	24.078	25.3651	25.2681	25.2358	5	5	8	6	5	3
O01758;Q86NJ7;H2KYZ9	dhs-2	-0.210251	0.864387	0.444149	0.359626	9.2	40.771	3	23.2898	23.7769	23.8891	24.0054	23.7057	23.8755	2	3	3	3	2	2
Q20012	dhs-20	-0.526465	0.694254	1.17528	0.0667908	20.8	38.728	6	24.0764	24.5358	24.5775	25.1656	24.6939	24.9096	5	4	5	5	4	5
Q21929	dhs-21	0.0762946	1.05431	0.139163	0.725834	54.6	27.219	8	28.278	28.068	28.2056	28.3226	28.2781	27.7221	8	8	8	8	8	8
Q9XVS9	dhs-22	0.381247	1.30247	0.874109	0.133626	28.2	37.247	5	25.9523	26.2234	25.9156	25.924	25.3149	25.7087	4	4	5	3	4	4
Q9U1Y6	dhs-24	0.504115	1.41825	0.111984	0.77271	29.7	43.168	7	22.1243	24.8774	25.0721	24.9885	24.6964	20.8765	3	5	5	3	5	3
Q19246	dhs-25	-0.758254	0.591212	1.37169	0.0424918	65.3	25.479	12	28.8761	29.313	29.5024	29.755	29.8696	30.3417	10	10	10	11	10	12
Q21481	dhs-28	0.00761541	1.00529	0.026036	0.941812	65.4	46.262	17	30.6353	30.6507	30.5712	30.7984	30.547	30.4889	17	16	16	16	16	16
A5JYX5	dhs-3	-0.149335	0.901666	0.383224	0.413786	63.4	33.885	18	28.4552	28.6796	28.6655	29.0088	28.5	28.7395	16	16	15	17	15	15
Q65ZI3;H2L0K8	dhs-30	0.0762018	1.05424	0.13136	0.738993	24.1	34.926	6	25.6104	25.777	25.6336	25.8487	25.1871	25.7565	5	6	6	5	5	5
Q09979	dhs-6	0.200402	1.14902	2.02012	0.00954737	52.9	45.475	23	29.0498	29.1125	29.0754	28.9566	28.8378	28.8421	21	21	22	22	21	20
Q9N538;O16764	dhs-9	0.992647	1.98983	5.28072	5.23939e-06	52.4	35.067	13	27.3402	27.3378	27.3556	26.409	26.3081	26.3386	12	9	11	8	7	8
Q9TXI3	did-2	0.276023	1.21085	1.89255	0.0128069	33.2	22.483	4	27.7507	27.8244	27.8526	27.5307	27.4361	27.6329	4	4	4	4	4	4
A0A131MCR4;A0A131MCL4	die-1	-0.365755	0.776063	0.297127	0.504514	8	67.484	2	22.2306	22.2499	22.3309	22.0114	23.6213	22.276	2	2	2	1	1	2
Q27257	dif-1	0.0711848	1.05058	0.250961	0.561098	62.5	33.134	12	28.2805	28.4095	28.1598	28.3327	28.0448	28.2587	12	11	9	9	11	9
A0A679L8M9;Q09165	dig-1	0.444489	1.36083	1.65004	0.0223851	9.9	1371.7	50	28.7032	28.4023	28.3965	28.1647	27.9267	28.0772	46	44	39	35	33	31
Q18066	dim-1	0.0614427	1.04351	0.327872	0.470032	38.6	71.849	25	32.1373	31.9232	31.9262	31.9748	31.9527	31.8749	25	24	25	25	24	24
Q17632	dis-3	-0.0889289	0.940221	0.178996	0.662222	25.8	108.78	18	26.4615	26.7162	26.6555	26.3696	26.7792	26.9513	14	13	15	14	15	15
Q09568	disl-2	-0.281359	0.822816	1.22943	0.0589621	31.8	96.53	18	27.0874	27.0923	27.1316	27.2363	27.3275	27.5917	15	18	16	16	15	15
Q21625	div-1	-0.128646	0.914689	0.361418	0.435093	21.5	64.102	10	24.9947	25.2391	24.943	25.0742	25.0669	25.4217	7	8	8	7	7	7
P90994;O16228	djr-1.1	0.124043	1.08978	1.20507	0.0623629	64.7	19.669	10	28.5368	28.5515	28.5461	28.3732	28.5171	28.3719	10	10	10	10	10	10
Q19749	dlat-1	-0.245438	0.84356	2.1631	0.00686908	46.4	53.466	18	30.084	30.1688	30.1255	30.4322	30.3894	30.293	17	17	17	17	16	17
O45279	dlat-2	-0.149354	0.901654	0.480388	0.330836	14.5	36.415	4	25.3113	25.6206	25.2611	25.6244	25.3973	25.6193	3	3	4	4	4	2
Q22799	dlc-1	-0.202319	0.869152	0.348878	0.447839	64	10.344	7	28.8163	28.2746	28.3596	28.662	28.9951	28.4003	7	6	7	7	7	4
Q21557	dlc-2	-0.375454	0.770863	1.37953	0.0417321	48.9	10.486	4	24.605	24.6598	24.9632	25.1313	25.2167	25.0065	4	4	4	2	3	2
O17953	dld-1	0.0356789	1.02504	0.659393	0.219082	66.7	52.633	20	31.8459	31.8816	31.7983	31.8039	31.8147	31.8001	18	20	19	18	20	19
G5ECY0	dlg-1	1.24333	2.36744	2.39421	0.00403449	50.8	106.99	30	28.6633	28.0733	28.4441	27.3885	27.026	27.0362	30	25	26	22	14	22
G5ECK7;G5ED34	dli-1	0.168926	1.12422	1.0822	0.0827552	37.6	48.414	11	27.4875	27.4847	27.5266	27.2917	27.2299	27.4704	10	10	11	10	9	10
O45148	dlst-1	-0.320962	0.800536	2.29323	0.00509059	52.9	49.813	14	29.7777	29.9153	29.9531	30.2312	30.1599	30.2178	13	13	14	14	14	14
L8E938;L8EC32;Q23542;E2JKZ0;E2JKY8	dnc-1	-0.0214647	0.985232	0.115648	0.766217	31.1	145.46	26	26.9218	26.9367	26.9076	26.8148	26.9761	27.0397	21	25	21	18	18	22
Q09248	dnc-2	0.16165	1.11857	0.401442	0.396787	67.1	37.154	15	28.7194	28.5929	28.4469	28.4838	28.1383	28.6522	15	15	15	14	15	14
Q965K5	dnc-3	0.480445	1.39517	1.47693	0.0333478	37.4	19.435	5	25.1061	25.2064	24.8707	24.8011	24.516	24.4248	4	3	3	3	3	2
Q18194	dnc-4	0.399132	1.31871	1.656	0.0220801	24.7	46.49	5	26.0617	26.085	26.0703	25.6551	25.493	25.8715	5	5	5	5	5	3
Q9N4I1	dnc-5	1.69987	3.24871	0.899534	0.126028	31	20.307	3	23.6764	23.5147	23.5434	23.1421	22.3073	20.1855	3	3	3	2	1	2
Q17438	dnj-1	-0.0080541	0.994433	0.0208168	0.953198	26.2	46.582	9	25.3294	25.1026	25.0098	25.0631	25.0731	25.3298	7	7	8	5	6	6
Q8TA83	dnj-10	0.0641607	1.04548	0.339774	0.457326	33.3	50.136	11	26.2246	26.2384	26.3197	26.3397	26.1074	26.1432	10	11	10	9	9	10
Q94216	dnj-11	-0.308004	0.807759	1.41411	0.038538	38.9	69.413	18	28.2042	28.3925	28.1481	28.4458	28.5385	28.6846	17	17	17	17	17	16
O45502	dnj-12	-0.179962	0.882727	0.963387	0.108796	63.7	44.308	18	29.4649	29.4233	29.4259	29.6966	29.4454	29.712	16	17	16	16	17	17
Q20774	dnj-13	0.0279967	1.0196	0.171539	0.673692	35.6	36.265	10	28.9055	28.9176	28.9208	28.7857	28.876	28.9982	10	10	10	10	10	10
U4PF47;Q21324	dnj-15	0.949903	1.93174	1.68642	0.0205865	24.4	18.511	2	23.7128	23.6808	23.6499	22.3693	22.6008	23.2237	2	2	2	1	1	2
Q22028;C1P627	dnj-16	0.0363617	1.02552	0.253029	0.558432	17.5	42.823	5	24.8699	24.9079	24.8442	24.857	24.736	24.9199	4	3	3	3	3	4
O16303	dnj-19	-0.141149	0.906797	0.620095	0.239831	38.5	47.514	14	29.3755	29.2593	29.0366	29.3796	29.3178	29.3974	12	13	14	12	14	12
Q17433;Q9U3L9	dnj-2;C47A4.1	0.0879002	1.06282	0.098815	0.796499	11.6	39.992	3	24.7321	25.2259	25.1367	25.1385	24.3908	25.3017	3	3	3	3	3	3
Q8MPX3	dnj-20	-0.133842	0.911401	0.23448	0.5828	19.7	39.861	4	26.8046	26.5996	26.5835	27.1576	26.4212	26.8104	4	4	3	4	4	4
P91454	dnj-21	-1.91549	0.265083	2.43727	0.00365366	42.9	11.731	3	22.3133	23.091	23.27	24.6518	24.7464	25.0226	2	2	2	2	3	2
Q22751	dnj-23	-0.200679	0.870141	1.4161	0.0383616	34.7	28.219	7	25.1037	25.2969	25.1231	25.416	25.3324	25.3773	5	5	4	4	5	6
G5EDJ6;A0A486WXP9;D7SFQ6;D7SFQ5	dnj-25	0.0496127	1.03499	0.108691	0.77859	21.3	86.529	10	25.7206	25.9584	25.7036	25.6063	25.597	26.0305	6	9	8	7	9	7
Q9XWE1;Q25AR9	dnj-27	0.518335	1.4323	1.73562	0.0183812	19	90.769	8	25.171	25.1409	25.3501	24.663	24.5206	24.9234	8	8	7	6	5	6
Q9U1V9;Q9U1W0	dnj-29	0.1414	1.10297	0.47383	0.335869	25.7	86.536	13	27.8817	28.0558	27.9901	27.9987	27.6031	27.9015	12	12	12	11	12	12
Q95Y44;A0A078BS22	dnj-30	-0.125481	0.916698	0.387892	0.409363	35.3	27.719	5	25.5765	25.1637	25.3235	25.3561	25.5123	25.5717	5	3	5	4	5	5
P91189	dnj-7	0.10941	1.07879	0.16639	0.681726	27.5	55.946	8	26.6645	26.9721	26.2742	26.7787	26.2809	26.523	8	7	8	6	6	8
P91243	dnj-9	0.56329	1.47763	1.70276	0.0198264	33.2	63.886	11	26.6569	26.8435	26.6823	26.2141	25.9041	26.3746	10	10	11	8	8	8
Q19087;A0A2K5ATU7	dnpp-1	0.18723	1.13858	0.278699	0.526382	59.4	51.156	20	28.3896	28.563	28.8694	28.3164	28.8616	28.0822	18	18	19	15	19	15
O45667	dod-17	1.29094	2.44688	1.89867	0.0126277	13.2	37.273	3	26.2676	26.4838	25.9762	25.0666	25.3361	24.4521	3	3	3	3	3	3
Q18851	dod-18	0.385478	1.30629	0.912008	0.122459	27.4	22.065	4	25.3962	24.831	25.1344	24.5139	24.8561	24.8352	4	4	4	4	4	3
Q9XUH3	dod-24	0.302867	1.23359	0.309898	0.489894	49.6	40.182	10	26.8707	27.2944	26.8341	26.9707	27.1561	25.9637	7	10	8	9	8	7
Q17949	dohh-1	-0.00626437	0.995667	0.0251104	0.943821	57	33.239	11	27.9671	27.9406	27.7888	27.7821	27.9482	27.985	10	11	11	10	8	10
Q6AW06	dot-1.1	1.35391	2.55603	1.24493	0.0568946	4.1	103.21	2	22.7228	22.5024	22.4195	21.4534	20.2238	21.9058	2	2	2	1	1	1
Q18253	dpf-2	0.280434	1.21456	1.45877	0.0347721	8.8	94.386	5	24.1777	24.1451	24.089	23.8762	23.7002	23.9941	5	5	5	4	3	4
Q965K3;H2KZK7	dpf-3	0.400785	1.32023	2.58573	0.00259579	39.7	105.36	20	27.529	27.5883	27.4583	27.1039	27.2135	27.0558	16	16	18	15	14	13
Q19086	dpf-4	0.0312742	1.02191	0.0919854	0.809123	45.7	71.177	22	27.9919	27.9717	27.9095	27.7098	28.1186	27.951	20	18	19	17	18	15
Q9TYX1;U4PB38	dpf-5	0.361036	1.28435	2.04607	0.00899354	59	82.392	26	29.9556	29.833	29.9454	29.5906	29.4229	29.6374	26	26	25	25	23	24
H2L0B1	dpf-7	1.49109	2.81102	1.03918	0.0913744	8.2	73.8	3	23.8847	23.4584	23.6301	22.1956	21.005	23.2993	2	2	3	2	1	1
Q09477	dpff-1	2.05867	4.16602	1.08861	0.0815436	16.7	42.418	4	23.9595	23.6938	24.0819	21.6521	23.4707	20.4363	3	2	4	1	2	1
P49958	dph-1	0.873747	1.83242	0.668836	0.21437	8.8	45.011	2	23.8175	24.1818	23.8086	23.3214	21.954	23.9113	2	2	2	2	1	2
Q09454	dph-2	-0.131322	0.912994	0.762229	0.17289	12.8	52.954	3	23.7844	23.6763	23.7369	23.9211	23.7192	23.9512	2	3	3	3	3	2
Q22703	dpl-1	0.153557	1.11231	1.28757	0.0515739	35.5	67.929	11	25.5161	25.3934	25.5628	25.3191	25.3078	25.3848	10	9	8	8	7	9
Q9TYJ7;U4PF58	dpm-1	-0.107186	0.928397	0.281785	0.522655	38.1	26.945	7	25.5299	25.7451	25.9408	25.738	25.7602	26.0391	5	6	5	5	5	3
Q9U3K7;G5ECW7	dpt-1	0.0327625	1.02297	0.36599	0.430537	54.2	79.712	27	29.8637	29.8849	29.8158	29.7594	29.8508	29.8558	24	23	23	25	24	25
G5EC91	dpy-11	0.129438	1.09387	0.420617	0.37965	39.4	27.381	7	27.8239	28.1858	28.1385	27.8473	27.8617	28.051	6	7	7	6	5	6
Q20778	dpy-17	1.96713	3.90991	1.52695	0.0297199	8.8	34.546	3	23.5203	23.5997	23.7052	22.3765	22.0781	20.4692	3	2	3	0	0	0
Q10576	dpy-18	0.310395	1.24005	0.916924	0.121081	25.4	63.926	12	27.1461	27.5956	27.5933	27.1637	27.0343	27.2056	11	11	10	11	9	9
P35603	dpy-23	0.126348	1.09153	0.280545	0.524149	16.8	50.3	5	25.0599	24.8944	25.3527	24.7551	24.9962	25.1766	4	4	4	3	4	3
G5EGE9	dpy-26	0.521041	1.43499	1.33824	0.0458943	12.3	142.59	7	24.1526	24.1568	23.9094	23.4048	23.374	23.8769	6	5	6	5	6	4
Q9U2M1	dpy-28	0.454171	1.37	1.84698	0.0142238	11.7	171.02	11	24.8618	24.7898	25.0623	24.5234	24.5233	24.3047	10	9	9	8	5	7
Q10661	dpy-30	0.102634	1.07373	0.0876976	0.817151	36.6	12.837	3	27.0485	27.0322	27.5625	26.3634	27.5725	27.3995	3	3	3	3	3	2
Q18164	dpyd-1	-0.329758	0.79567	1.92875	0.0117828	56.4	115.3	38	30.5123	30.575	30.5391	30.7273	30.9281	30.9602	35	36	35	36	38	34
Q20840	drd-5	-0.043979	0.969976	0.0474657	0.896467	6.9	37.267	2	22.2374	23.0905	23.0584	23.1282	22.7706	22.6195	2	2	2	2	2	1
G5EDI8;V6CIX1	drh-1	-0.304333	0.809816	0.40067	0.397493	5.5	119.19	4	22.8656	23.1693	22.1814	22.7795	23.1302	23.2197	4	4	4	2	3	4
Q93413	drh-3	0.000329971	1.00023	0.000583879	0.998656	29	129.09	20	26.6633	26.9857	26.8229	26.5132	26.9195	27.0382	12	13	16	12	14	14
Q8WQC9;G5EDY8	drp-1	0.982442	1.97581	5.48198	3.29626e-06	60	79.973	30	29.1654	29.2115	29.2382	28.1976	28.2531	28.2171	29	29	28	20	21	24
O45781	drr-2	-0.0354646	0.975717	0.318698	0.480067	27.1	23.046	4	25.7516	25.8457	25.8568	25.8128	25.8332	25.9144	4	4	4	4	3	4
Q9XWQ1;A5HW99	dsbn-1	0.275475	1.21039	0.807063	0.155933	34.8	23.423	4	24.8981	24.7259	24.5773	24.6714	24.4739	24.2296	4	4	4	4	4	4
G5ECG7	dsc-4	0.337165	1.26327	1.13735	0.0728872	38.1	101.02	28	29.5601	29.4609	29.4474	29.4002	28.9366	29.1201	26	25	27	26	26	24
O44992	dscc-1	-0.128998	0.914466	0.440636	0.362547	14	50.782	4	23.4595	23.7238	23.7317	23.6017	23.9029	23.7974	3	4	3	2	3	3
Q95Y72	dss-1	0.0309099	1.02166	0.113258	0.770446	69.5	9.5021	4	28.4282	28.2614	28.1288	28.1567	28.3225	28.2465	3	3	3	3	3	3
Q22018	dtmk-1	0.453686	1.36954	3.44409	0.000359679	36.2	24.342	5	26.2765	26.317	26.2091	25.791	25.8646	25.7859	5	5	5	5	5	4
Q19790;Q95ZV0;H9G2U2;H9G2T7;H9G2T6;H9G2U6;Q7JLY2;H9G2U4	dur-1	1.33865	2.52915	2.59704	0.00252908	42.1	79.511	18	26.6108	26.2926	26.2731	25.237	25.201	24.7225	18	13	14	11	8	5
Q9XWJ9	dus-2	-0.062048	0.957903	0.13581	0.731458	7.8	48.998	3	23.1073	23.4391	23.1792	23.1142	23.2321	23.5655	3	3	3	3	3	3
G5EET2	dut-1	-0.0027949	0.998065	0.00806379	0.981604	78.2	52.194	20	29.2807	29.3901	29.1258	29.3616	29.1001	29.3433	19	18	18	18	19	17
A0A1X7RBT0;Q86MI0;A0A1X7RBW4;Q86MH8	dve-1	0.949295	1.93093	2.26402	0.0054448	17.4	52.5	4	23.5787	23.2909	23.4623	22.7939	22.3935	22.2966	3	3	4	2	2	2
O45087;A0A486WV95	dyci-1	0.0405089	1.02848	0.0932907	0.806695	31.3	72.048	11	27.6179	27.5544	27.4309	27.631	27.2042	27.6465	11	10	10	9	9	11
Q19416	dylt-1	0.0288925	1.02023	0.055425	0.880187	26.4	11.914	2	27.5929	27.2976	27.522	27.4856	27.6883	27.152	2	2	2	2	1	2
P39055	dyn-1	0.228391	1.17153	1.90769	0.0123684	41.7	93.406	23	28.29	28.3712	28.2092	28.0354	28.1106	28.0392	20	20	22	19	21	19
Q22752	dyrb-1	0.464326	1.37967	1.94158	0.0114398	66.3	10.716	5	26.8935	26.6818	26.5434	26.2236	26.2916	26.2106	5	5	5	3	2	2
V6CLR8;V6CJD7;V6CLV8;Q9TW65;V6CIR0;V6CL65;V6CLW7;V6CJE3;V6CKJ6	dys-1	-0.704659	0.613587	0.742107	0.181089	1.9	390.13	3	21.005	20.8864	21.0808	22.239	22.0052	20.8421	2	3	2	1	1	2
Q966L2;A9CZN9	E01A2.1	-0.108025	0.927858	0.31933	0.479369	60.1	31.831	11	27.2096	27.393	27.2264	27.1836	27.6157	27.3538	9	11	11	10	10	10
Q966L5	E01A2.2	0.167361	1.123	0.944518	0.113627	32.3	80.794	12	27.9863	27.7533	27.7688	27.6651	27.6103	27.7309	11	12	12	11	12	12
Q966L4	E01A2.5	-0.106553	0.928805	0.520163	0.301882	51.8	27.95	8	25.0099	25.0343	25.091	24.98	25.2591	25.2157	7	7	7	6	7	7
G5EDV0	E01G4.6	0.206038	1.15352	0.574079	0.266637	14.1	99.603	11	27.6264	27.6241	27.6193	27.2637	27.7366	27.2513	11	10	10	8	9	7
Q19030;H2KZK3	E02C12.6	3.37351	10.364	1.42837	0.0372932	37.5	47.615	12	27.328	25.9302	25.8791	21.0602	23.6497	24.307	10	11	8	1	1	2
Q09526	E02H1.5	-0.0211112	0.985473	0.0441909	0.903252	21.7	28.876	5	23.8304	23.669	23.368	23.8033	23.6384	23.489	3	4	5	3	2	2
Q09527	E02H1.6	0.112479	1.08108	0.101822	0.791002	26.4	21.024	3	25.0501	25.7907	24.9875	24.8022	24.9256	25.7631	2	3	2	2	2	2
Q19063	E04F6.8	0.33326	1.25986	1.06672	0.08576	53.9	14.014	7	29.3026	28.9187	29.0074	28.8773	28.7795	28.5722	7	7	7	7	7	7
Q19064	E04F6.9	0.384376	1.30529	0.910814	0.122797	50.8	13.694	6	27.0935	26.7158	26.8677	26.6335	26.1835	26.7069	5	6	6	5	5	6
Q21342	eak-7	0.0949408	1.06802	1.11119	0.0774125	25.8	45.766	8	25.9091	25.8186	25.8457	25.8095	25.772	25.7071	7	8	8	5	7	6
Q23315	ears-1	-0.145753	0.903907	1.87335	0.0133859	60.4	125.2	48	30.9663	31.0422	31.0193	31.1225	31.1359	31.2067	44	44	44	44	43	41
Q19101;S6FWN8;S6EZL6;S6FMY8;S6F527;U4PBB2	eat-17	0.949961	1.93182	0.582978	0.261229	17	53.236	4	23.4078	22.7612	22.9673	20.7075	22.6154	22.9636	4	3	3	1	2	2
Q18965	eat-3	0.115862	1.08362	0.329094	0.468712	20.7	110.25	14	26.3935	26.743	26.7604	26.5701	26.3556	26.6237	12	12	14	11	10	9
P90735	eat-6	-0.0754751	0.94903	0.224335	0.596575	49.3	111	44	31.5649	31.5717	31.674	31.8857	31.449	31.7024	41	41	43	42	41	43
Q9GRZ1;Q9GRZ0	ebp-1;ebp-3	0.322445	1.25045	2.68759	0.00205311	40.2	34.854	8	26.8152	26.752	26.8938	26.5267	26.4616	26.5053	8	8	7	7	8	7
Q9XXA2	ebp-2	-0.126222	0.916228	0.304162	0.496408	62.2	33.034	11	26.2834	26.5245	26.6396	26.6246	26.372	26.8295	11	10	10	9	8	9
Q9GYT0;Q9BIC3;O17612	ech-1.2	0.181114	1.13376	1.35184	0.04448	59.5	84.848	35	31.5258	31.62	31.5399	31.4912	31.3188	31.3324	33	31	34	34	34	32
Q20184;D1MN80	ech-2	0.0956491	1.06855	0.646925	0.225463	45.2	30.908	10	26.939	26.9946	26.7745	26.807	26.8242	26.79	8	10	9	6	8	9
Q09603	ech-4	0.093757	1.06715	0.553403	0.279639	44.4	42.104	12	28.5464	28.6708	28.4124	28.4387	28.4651	28.4445	11	11	11	11	9	11
O45106	ech-5	-0.17727	0.884375	1.01505	0.0965935	43.9	31.455	8	28.1795	28.3484	28.1838	28.3935	28.5277	28.3222	8	7	8	7	8	8
P34559	ech-6	-0.485792	0.714105	1.39479	0.0402909	56.6	31.172	12	31.284	31.2165	31.2118	31.5982	31.5293	32.0422	12	11	12	11	11	12
Q9NEZ8	ech-7	-0.222647	0.856992	0.823424	0.150167	48.4	27.865	10	27.8895	27.5992	27.9909	27.9863	28.1334	28.0278	8	5	9	8	9	7
O17761	ech-8	0.482023	1.3967	1.75357	0.0176372	13.3	49.621	4	24.0419	24.4224	24.3371	23.8637	23.7073	23.7844	3	4	3	4	4	3
Q21740	edc-3	0.0408071	1.02869	0.172907	0.671573	45.4	62.637	15	27.8071	27.727	27.5625	27.6341	27.5808	27.7593	14	14	14	13	13	13
Q8ITV7;Q8ITV6	edc-4	0.407577	1.32646	1.00322	0.0992621	29.6	94.562	14	27.6404	27.3644	27.5122	27.2593	26.7521	27.2829	12	13	13	12	12	12
Q5FC45;G5ED80	eea-1	0.241748	1.18242	0.883187	0.130862	8.2	139.51	6	24.0004	24.0947	24.0726	23.6048	23.8028	24.0349	5	5	6	4	3	3
Q09299	EEED8.10	-0.0740376	0.949976	0.297843	0.503682	11.8	81.187	4	23.3439	23.2522	23.4804	23.2942	23.4482	23.5562	3	4	4	2	3	1
Q09294	EEED8.3	0.203548	1.15153	0.568745	0.269933	17	22.282	2	22.3327	22.8512	22.4911	22.3174	22.4389	22.308	2	2	2	1	1	1
P34460	eef-1B.1	-0.200986	0.869956	0.52832	0.296265	64.3	22.704	16	30.0258	29.9806	29.6679	30.0757	29.8864	30.3151	6	6	6	6	6	6
Q9U2H9	eef-1B.2	-0.277036	0.825285	1.57678	0.0264987	75.7	28.172	19	32.5452	32.7403	32.6988	32.8346	32.9606	33.0203	18	18	18	19	19	18
P54412	eef-1G	-0.576181	0.670737	2.04816	0.00895031	59.8	44.387	24	31.6217	31.7909	31.7805	32.1517	32.5152	32.2548	21	23	24	23	23	22
P29691	eef-2	-0.359337	0.779523	1.31987	0.0478779	69.8	94.795	57	34.3219	34.4245	34.4933	34.6473	35.0071	34.6634	53	52	53	52	56	55
U4PBJ5;U4PES6;Q9GUP2;U4PRN6;U4PMD1;U4PBY0;U4PBX5;U4PBK1	eel-1	-0.0401471	0.972556	0.233153	0.584584	31.6	465.68	82	29.4257	29.5289	29.4544	29.4127	29.4966	29.62	66	73	78	65	66	69
G5EET6	efa-6	0.134659	1.09783	0.621675	0.23896	6.5	90.645	2	23.3314	23.1304	23.0491	22.9771	22.9959	23.134	2	2	2	2	2	2
O01991	efk-1	-0.323146	0.799325	1.77449	0.0168078	19.3	87.825	9	24.9715	25.0388	24.9473	25.1884	25.2861	25.4524	5	8	6	7	9	7
G5EF11	efl-1	0.386004	1.30677	0.377593	0.419187	15.5	39.547	3	23.6509	22.6358	22.6712	22.3882	23.138	22.2736	2	3	3	2	2	2
P53013	eft-3;eft-4	-0.174795	0.885894	0.965685	0.108222	69.3	50.668	29	35.0567	35.2501	35.1613	35.2134	35.3465	35.4325	28	26	27	29	29	28
Q23463	eftu-2	0.062617	1.04436	0.440211	0.362902	52.4	110.48	31	28.9222	28.9193	28.8473	28.8067	28.7532	28.9411	27	28	29	27	27	28
Q17902	egal-1	0.46736	1.38258	1.62664	0.0236243	23.2	64.841	7	25.0123	24.7307	25.0443	24.6287	24.4111	24.3454	6	6	6	4	5	5
Q09967	egg-1	-0.250153	0.840807	0.633448	0.232569	44.3	59.693	16	26.9208	27.2455	27.0097	27.294	27.058	27.5745	14	15	11	11	11	15
Q21629	egg-2	-0.214088	0.862091	0.326702	0.471301	31	59.288	9	24.8957	25.2318	25.0454	25.414	24.7832	25.618	7	8	7	7	6	8
Q20402	egg-3	-0.555946	0.680211	0.624715	0.237293	9.7	64.151	3	22.442	23.0598	21.8434	23.006	22.6704	23.3367	3	3	2	2	2	2
P90920	egg-6	0.269379	1.20529	0.665841	0.215854	15.2	105.36	7	25.4736	25.6524	25.7837	25.2463	25.1713	25.684	7	7	7	6	7	7
A0A0K3AUG7;A0A0K3AWT1;A0A0K3AUH3;A0A0K3AQX8;A0A0K3ATV6;A0A0K3ARG6;A0A0K3AWS8;A0A0K3AQX3;A0A0K3ATV3;A0A0K3ARG1;A0A0K3AWS4;A0A0K3AUG2;A0A0K3AQW8;A0A0K3ATV0;Q09228	egl-27	0.0549049	1.03879	0.158531	0.694174	5.7	69.337	2	22.6206	22.8492	22.8932	22.5492	22.887	22.762	2	2	2	2	2	2
G5EGU1;Q8T3G5;X5LQ30	egl-30	0.365009	1.28789	0.478348	0.332393	26.5	41.865	7	25.5073	25.564	25.9891	25.4557	25.7513	24.7584	6	6	7	5	5	7
O76360;U4PEQ9;U4PRL6;Q8MQE2;H2KYN1;H2KYN2	egl-4	-0.0417093	0.971503	0.305042	0.495403	34	86.741	21	28.0563	28.0615	28.068	28.0719	28.0272	28.2117	18	20	20	19	21	18
P34339	egl-45	-0.297958	0.813403	1.93431	0.0116329	42.1	124.41	40	29.8549	30.0407	29.8742	30.1577	30.2372	30.2687	33	35	37	36	33	35
G5EBQ3	ego-1	-0.764341	0.588722	1.4298	0.0371709	6.4	190.06	7	23.2484	23.1713	22.5115	23.6501	23.9105	23.6636	4	5	4	3	3	5
G5EBN5;H8ESG1	ego-2	0.279981	1.21418	0.362993	0.433518	1.9	161.35	2	22.9892	22.717	22.3795	21.888	22.5837	22.7741	2	2	2	2	2	2
G5ECW3	ehbp-1	-0.0877266	0.941004	0.67847	0.209667	13.4	102.11	8	24.7376	24.8253	24.8969	24.9651	24.8401	24.9178	8	8	7	8	8	7
Q9BIF4	ehs-1	0.261574	1.19879	0.687117	0.205534	13.9	86.644	7	25.7433	25.4781	25.5641	25.0252	25.5073	25.4683	7	5	6	4	6	6
Q967F1	eif-1	0.250751	1.18983	1.21353	0.0611606	67	12.382	7	28.5111	28.4428	28.2903	28.0397	28.1637	28.2887	5	7	6	7	5	6
Q9TXU7	eif-1.a	-0.274047	0.826996	0.516487	0.304448	22.7	24.395	3	26.3361	26.4575	26.2917	26.2853	26.5598	27.0623	2	2	3	3	3	2
Q19052	eif-2A	-0.358835	0.779794	1.36287	0.0433644	43	64.019	18	28.2948	28.5329	28.4164	28.5781	28.9218	28.8208	16	17	18	16	17	15
Q9BKU3	eif-2alpha	0.233618	1.17578	0.659922	0.218816	52.9	38.898	16	30.1731	29.8211	29.8299	29.493	29.7677	29.8626	16	16	16	15	16	16
Q9XWD5	eif-2bbeta	0.0952085	1.06822	0.244449	0.569575	44.1	38.148	8	26.2295	26.4444	26.5177	26.0483	26.4466	26.4111	8	8	8	8	8	6
G5EG28;G5EFF9	eif-2bdelta	-0.120745	0.919712	0.22948	0.589549	26	54.509	6	25.1095	25.421	25.4331	25.1668	25.7721	25.387	6	5	6	6	6	6
Q18994	eif-2bepsilon	-0.0426585	0.970864	0.127323	0.745894	24.2	75.59	11	25.5786	25.4734	25.4816	25.367	25.5221	25.7724	9	11	10	8	9	8
Q21230	eif-2beta	-0.0895322	0.939827	0.407025	0.391719	44.4	27.58	9	28.5729	28.6605	28.5395	28.5645	28.8486	28.6284	9	9	8	9	7	7
Q18186	eif-2d	-0.550452	0.682806	0.411393	0.387799	10.4	62.324	3	23.141	21.6249	23.2475	23.0137	22.9885	23.6625	3	1	2	2	1	1
Q95XR0	eif-2gamma	-0.276124	0.825807	2.78401	0.00164435	48.2	51.234	17	30.0942	30.1822	30.1376	30.3616	30.4399	30.4409	17	16	17	16	16	16
Q9XWI6	eif-3.B	-0.29051	0.817613	1.62947	0.0234708	54.3	83.064	32	30.0477	30.0697	30.2399	30.3011	30.4671	30.4606	28	30	28	29	27	28
O02328	eif-3.C	-0.0482922	0.96708	0.188287	0.648206	38.4	103.84	31	30.0778	30.0394	29.9193	29.9489	30.2288	30.0036	29	29	28	28	29	28
P30642	eif-3.D	-0.203274	0.868577	1.53045	0.0294812	53.3	64.288	15	29.6819	29.7885	29.6533	29.8647	30.0021	29.8667	14	14	15	15	14	14
O61820	eif-3.E	-0.0713806	0.951727	0.186846	0.65036	45.1	50.719	18	29.2812	29.1664	29.086	29.2253	29.0292	29.4932	16	16	18	17	18	17
Q18967	eif-3.F	-0.108801	0.927359	0.495615	0.319437	54.8	32.931	11	29.321	29.4083	29.3808	29.3129	29.6317	29.4917	10	10	11	11	10	9
Q19706	eif-3.G	0.00424131	1.00294	0.0183526	0.958622	56.5	29.876	12	29.4036	29.4131	29.297	29.2418	29.3871	29.472	11	11	12	12	11	11
O01974	eif-3.H	0.125193	1.09065	0.414504	0.385032	52.9	40.964	15	29.2343	29.4905	29.2787	29.1014	29.1147	29.4118	14	14	14	14	13	14
Q965S8;A0A061ADR6	eif-3.I	-0.215911	0.861003	1.45894	0.0347586	54.1	36.873	11	29.2199	29.2147	29.2713	29.3343	29.5638	29.4555	11	11	11	11	11	11
Q9XWP7	eif-3.j	-0.335738	0.792379	1.22974	0.05892	40.1	23.022	8	28.1326	28.2069	28.2231	28.442	28.769	28.3588	7	8	8	8	8	8
Q9XUP3	eif-3.K	0.00682576	1.00474	0.0236595	0.946979	60	27.031	11	28.9173	28.9191	28.9832	28.8471	28.8312	29.1208	10	11	10	11	10	10
Q95QW0	eif-3.L	-0.168469	0.889786	0.875795	0.133108	47.5	62.475	23	29.0498	29.0631	28.94	29.1143	29.097	29.347	22	22	21	20	22	20
O62106	eif-6	-0.360428	0.778933	1.3005	0.0500612	35	26.308	6	28.4669	28.3871	28.4261	28.66	29.0428	28.6587	5	5	5	6	6	6
Q19731	ekl-1	-0.157722	0.89644	1.92431	0.0119038	17.2	70.13	6	24.5902	24.6242	24.7033	24.8055	24.771	24.8144	4	5	4	5	5	4
Q22528	ekl-6	-0.0954851	0.935958	0.205934	0.622396	27.9	111	16	26.2108	26.3274	26.2952	26.1474	26.2528	26.7196	12	16	14	11	13	14
G5ECR7	elb-1	0.18078	1.1335	1.33146	0.046617	83.9	13.218	7	28.4878	28.3909	28.3011	28.172	28.2793	28.1862	5	6	6	7	6	6
Q9BKS1	elc-1	-0.11705	0.922071	0.35019	0.446488	58.1	13.813	6	27.3192	27.0374	27.0671	27.1976	27.4648	27.1124	6	6	6	6	6	6
G5EEE5;K8ES54	elo-1	-0.866112	0.548623	1.86819	0.013546	13.5	33.561	5	27.5088	28.1205	27.7104	28.7974	28.459	28.6815	4	4	4	4	5	3
Q9XVQ9	elo-2	-0.0144475	0.990036	0.00886097	0.979804	8.8	31.36	2	23.7716	25.0752	25.171	24.8407	25.0945	24.126	2	2	2	2	2	2
Q20303	elo-6	-0.25654	0.837093	0.305092	0.495346	8.8	31.671	3	28.7022	28.4754	29.0403	29.5853	28.5999	28.8022	3	3	3	3	3	2
Q9N595	elpc-1	0.0768394	1.0547	0.163664	0.686018	13.5	137.94	8	25.4759	25.5751	25.457	25.3403	25.1785	25.7586	6	8	7	5	6	6
Q9NEW7	elpc-2	0.0292155	1.02046	0.101831	0.790987	29.6	85.388	12	26.7589	26.8495	26.9276	26.6388	26.8703	26.9392	12	12	12	10	11	9
Q23651	elpc-3	-0.245413	0.843574	0.766558	0.171176	12.8	61.909	6	24.9767	24.7485	25.0071	24.921	25.3345	25.213	6	6	6	6	6	6
Q18195	elpc-4	0.147347	1.10753	0.168147	0.678973	13.8	37.632	3	22.3236	22.6079	22.2927	22.8449	21.7638	22.1734	3	3	2	3	3	3
G5EG38	emb-27	-0.0786591	0.946937	0.275684	0.530048	15.1	75.152	5	24.0931	24.3944	24.2619	24.1835	24.4292	24.3726	5	5	4	4	3	3
P34441	emb-30	0.56888	1.48337	1.4839	0.0328172	8.5	117.05	5	23.035	23.6055	23.2777	22.6829	22.6619	22.8667	3	3	2	2	3	2
Q9U1Q7;I2HAI1;A0A0K3AW63;D8FRP8;D8FRP9	emb-4	0.0331326	1.02323	0.18183	0.657915	31.8	170.17	33	28.2363	28.3289	28.3813	28.2526	28.2056	28.3888	29	30	26	30	30	27
P34703	emb-5	0.122506	1.08862	1.86442	0.013664	27.9	175.81	26	27.3762	27.3925	27.3975	27.2123	27.3089	27.2775	22	23	22	23	23	23
Q09590	emb-8	1.62264	3.07938	3.42598	0.000374987	55.4	75.207	31	30.8694	30.8072	30.9012	29.4143	28.9524	29.3431	26	29	28	26	24	24
P17139	emb-9	0.21184	1.15816	1.19382	0.0640004	6.8	170.99	7	26.8007	26.7486	26.8407	26.6309	26.4309	26.6927	5	7	7	5	7	4
H2L0C0;Q86S39	emc-1	0.0514666	1.03632	0.135202	0.732484	38.4	104.81	24	27.9134	28.0045	28.106	27.8661	27.7927	28.2108	20	22	21	20	21	17
O76630	emc-2	-0.0142206	0.990191	0.0847613	0.822695	62.6	33.341	12	28.2414	28.3753	28.268	28.2259	28.3704	28.331	12	10	11	11	9	11
Q9U1X6	emc-3	0.447597	1.36377	0.743467	0.180523	28.6	26.541	4	25.0902	25.7235	25.3707	24.9567	24.5843	25.3005	3	4	4	4	4	4
E1B6R8	emc-5	-0.379728	0.768583	0.9275	0.118168	18.8	16.352	2	24.7695	24.6257	24.5234	25.2972	25.0716	24.689	2	2	2	2	2	2
Q7KPW6	emc-6	0.592355	1.50771	0.433684	0.368397	30.6	12.38	2	24.9809	25.2607	25.2459	25.1873	23.4156	25.1075	2	2	2	2	1	2
O01971	emr-1	0.229462	1.1724	1.01168	0.0973472	39.8	18.118	4	26.9085	26.9636	26.8381	26.8312	26.4882	26.7024	4	4	4	4	4	4
Q21109	endu-1	0.483906	1.39852	1.24352	0.0570801	11.1	35.494	3	23.8993	23.8456	23.6951	23.1917	23.6716	23.1249	3	3	3	3	2	3
Q9GYM9	endu-2	-0.884491	0.541679	1.81524	0.0153023	24.7	62.804	8	25.0984	25.6435	25.0757	26.3335	26.1931	25.9446	6	5	4	7	8	5
Q27527	enol-1	0.296051	1.22778	1.0855	0.0821296	79.5	46.616	31	33.7774	33.6703	33.6339	33.2947	33.6385	33.2601	31	29	29	31	31	29
Q22235	enpl-1	0.0730267	1.05192	0.866281	0.136056	53	87.111	40	31.4458	31.4124	31.3719	31.3837	31.3537	31.2736	38	38	39	36	37	37
Q9XU56	ensa-1	0.0573788	1.04057	0.197496	0.634605	90.8	18.108	10	27.5318	27.2013	27.3682	27.4249	27.2383	27.266	9	10	9	10	10	9
G5EDJ3	ent-1	-1.40059	0.378773	0.944941	0.113517	4.5	50.029	2	21.7926	23.0745	24.1842	24.4684	24.3024	24.4823	1	1	2	2	2	2
Q95XR4	epg-2	-0.246282	0.843066	1.94916	0.011242	4.2	79.972	2	21.8179	21.9945	21.8731	22.1783	22.1258	22.1203	2	2	2	2	2	2
A0A486WXI6;A0A486WWI5;A0A486WTI5;Q9XWU8	epg-3	0.0415656	1.02923	0.0211872	0.952386	8.1	43.623	2	23.3012	21.3312	21.5519	21.9471	21.7174	22.3953	1	2	2	1	2	1
A0A061AD21;G5EEV6;A0A061AJI9;C1P641;C1P640;Q21313	epi-1	0.379728	1.3011	1.27047	0.0536448	35.3	406.94	87	30.8608	30.6522	30.6505	30.5115	30.1059	30.407	79	78	83	79	71	77
Q9BI72;Q9BI71	epn-1	-0.039299	0.973128	0.138674	0.726651	12.8	50.777	5	25.9997	25.9346	25.9705	26.1508	25.8076	26.0643	5	5	5	5	5	5
P91408	eppl-1	-0.283477	0.821609	1.06883	0.0853442	44.8	51.644	13	27.0704	27.4036	27.1985	27.4216	27.6639	27.4375	12	13	13	13	12	12
G5ED33;A0A4V0IJW4;A0A061ACP8;A0A4V6M3U0;Q7YTG1;O18250;A0A061ACM2;A0A061ADW6;G5EFE0;Q7YTG2;A0A061AJ42;A0A061AKT4	eps-8	0.298798	1.23012	1.19425	0.0639374	42.5	104.36	25	27.9014	27.7143	27.644	27.6304	27.3427	27.3901	22	21	19	22	20	17
O44732	ept-1	1.05605	2.07923	0.586358	0.259204	6.6	44.946	2	25.4329	25.5571	25.6218	25.7515	24.694	22.9982	2	2	2	2	2	1
O45146	era-1	0.266497	1.20288	0.409394	0.389588	15.2	41.655	3	24.237	24.4182	24.1497	23.8553	23.6341	24.5159	2	3	3	3	3	2
O16520	erfa-1	-0.229807	0.852749	1.55833	0.0276486	52.4	66.116	25	29.6564	29.7758	29.5737	29.846	29.8866	29.9627	22	23	21	24	24	19
O45622;E9P8A2	erfa-3	-0.158684	0.895842	1.12229	0.0754587	41.4	59.162	21	29.8	29.941	29.8815	29.9783	29.9825	30.1377	21	21	21	21	21	21
O61931;A0A0K3ASS5;A0A0K3AY23;A0A0K3AV28	ergo-1	0.392752	1.3129	2.17256	0.00672112	13.1	126.67	9	30.4719	30.2379	30.37	30.0178	29.9833	29.9004	8	7	6	5	6	6
Q22640	erh-1	-0.113661	0.924239	0.811055	0.154506	32	12.309	2	25.7837	25.6835	25.563	25.776	25.8132	25.7821	2	2	2	2	2	2
Q20057	erh-2	-0.361924	0.778126	1.00932	0.0978759	61.9	12.972	6	26.0981	26.3176	25.7472	26.371	26.4639	26.4138	6	6	5	5	5	5
G5EBK3;G5EES2	erm-1	-0.0548808	0.962674	0.317764	0.481101	37.1	65.999	20	29.8738	29.7569	29.7401	29.9334	29.7389	29.8632	18	17	17	20	20	18
Q7YTU4;B7FAS8;V6CLA8	ero-1	0.383858	1.30483	1.01414	0.0967965	12.8	55.154	4	25.1433	25.3334	25.0107	24.8532	24.488	24.9947	4	3	4	3	3	4
G5EFF8;Q304D5	erp-44.1	0.136514	1.09925	1.66894	0.0214319	39.2	44.818	12	27.3041	27.2724	27.2083	27.1667	27.1261	27.0824	10	11	11	11	9	11
Q17688	erp-44.2	-0.0563704	0.961681	0.171268	0.674112	31.2	47.197	8	26.9096	26.6553	27.0441	27.0209	26.8515	26.9056	8	7	7	8	7	6
Q93878	erv-46	0.140497	1.10228	0.169371	0.677063	12.1	42.902	3	23.051	23.8306	23.6755	23.3869	23.022	23.7267	3	3	3	3	1	3
A0A679L8R0	esyt-2	0.298965	1.23026	0.371595	0.425016	6.8	92.089	3	22.915	22.725	22.0501	22.6869	22.05	22.0562	3	3	2	2	0	1
O17736	etc-1	-0.0210527	0.985513	0.0457605	0.899994	6.1	116.41	6	24.1081	23.9839	23.9226	23.9693	23.8034	24.305	5	6	5	4	5	5
O17636	ethe-1	-0.107826	0.927985	0.787203	0.163229	18.6	26.414	4	24.0357	24.165	24.0653	24.2756	24.209	24.1049	3	2	2	2	3	3
A0A0K3AUP0;A8DYS0;A8DYS1;G5EF03;A8DYS3;A7KQE9;A0A0K3AX05;A0A0K3AU13;A0A0K3ARP1;A0A0K3AR37;A0A0K3ARQ0;A0A0K3AX15;A0A0K3ARP5;A0A0K3AU17;A8DYR9;A0A0K3AX10;A0A0K3AR42;A0A0K3AUQ1;A0A0K3AUP5	etr-1	0.656467	1.57622	5.70665	1.96494e-06	11.5	62.988	3	23.5122	23.4639	23.468	22.825	22.8199	22.8297	3	2	3	3	2	3
G5EC05	evl-14	0.306424	1.23664	2.01402	0.00968229	12.2	177.93	12	25.8493	25.78	25.9326	25.6446	25.4873	25.5108	9	7	10	7	5	7
Q22352	exc-15	0.14321	1.10436	0.800517	0.158301	73.3	37.314	20	30.6942	30.8183	30.8963	30.5598	30.7611	30.6582	20	19	19	19	19	18
Q8WQA4	exc-4	0.123785	1.08959	0.559538	0.275716	30.7	33.702	5	24.683	24.7896	24.5292	24.5879	24.4199	24.6226	4	4	3	3	3	3
O45405	exl-1	0.0519778	1.03669	0.120332	0.757999	42.4	27.525	5	25.444	24.941	25.2965	25.2593	25.0855	25.1807	4	5	4	4	4	4
G5EBR7;Q564V5	exo-3	0.311764	1.24122	0.353134	0.443472	19.1	32.897	4	24.6223	24.3853	23.4418	23.9337	23.7052	23.8751	2	3	3	2	4	3
P91149	exoc-7	0.245577	1.18557	1.32676	0.0471238	5.2	71.473	3	23.4492	23.4524	23.7075	23.2778	23.318	23.2765	3	3	3	2	2	3
Q9XXD2	exos-1	0.125928	1.09121	0.54702	0.283779	26.9	23.322	5	25.3573	25.3739	25.1489	25.029	25.205	25.2682	3	3	2	4	5	4
Q95XD0	exos-2	-0.282846	0.821968	0.913286	0.1221	23.1	34.093	4	24.8012	25.2112	25.1917	25.2785	25.3143	25.46	4	4	4	4	4	4
Q17533	exos-4.1	-0.0872396	0.941322	0.534385	0.292156	39.2	26.065	7	25.5954	25.7486	25.7285	25.6739	25.8517	25.8086	6	6	7	7	7	5
Q9N4P9	exos-4.2	0.0668882	1.04745	0.132951	0.736291	29	25.703	5	25.2809	25.2832	25.1141	24.8535	25.4652	25.1588	4	4	4	4	5	3
G5EDS8	exos-7	-0.178225	0.88379	0.558215	0.276558	31.7	33.872	7	25.5971	25.7288	25.4423	25.6035	25.7105	25.9888	7	7	6	7	6	6
Q95QG7	exos-8	-0.0419127	0.971366	0.208368	0.618917	23.5	30.379	3	25.0739	24.8559	24.9671	24.9895	25.0944	24.9388	3	3	3	3	3	3
Q20128;Q8MNS7	exos-9	-0.153392	0.899134	0.970429	0.107046	40.8	47.981	9	25.5592	25.5849	25.6657	25.6442	25.7505	25.8752	8	8	7	7	7	7
Q95QN1	F01F1.15	0.158122	1.11583	0.781753	0.16529	34.7	21.112	5	26.6923	26.5862	26.8476	26.6514	26.4656	26.5347	4	4	4	4	5	4
Q19093	F01F1.2	0.00159073	1.0011	0.00708862	0.98381	31.7	18.491	4	25.7124	25.617	25.5708	25.6815	25.5109	25.703	4	4	4	4	4	4
Q19104;I2HAE5	F01G4.4	-0.548489	0.683736	2.24146	0.00573508	19.4	70.632	8	24.5998	24.7949	24.4648	25.145	25.124	25.2359	5	7	7	7	7	6
G5ECU3;P40614	F01G4.6	-0.12142	0.919282	0.381177	0.415741	49.9	42.09	18	31.4447	31.8593	31.712	31.7036	31.779	31.8977	16	17	16	17	17	18
P34385	F02A9.10	-0.0488644	0.966697	0.258865	0.550979	66.1	66.523	27	29.8703	30.0479	29.9535	30.1015	30.0056	29.9113	21	24	25	24	25	23
O01314	F02E9.1	0.178785	1.13193	1.58761	0.0258459	45.5	17.422	5	26.2094	26.1161	26.1875	26.0178	26.0512	25.9077	5	5	5	5	4	3
A5Z2V7;Q95QM9;Q564V0	F02E9.10	0.108065	1.07778	0.656986	0.2203	24.2	51.2	6	25.6773	25.7442	25.7051	25.4579	25.6586	25.6859	6	6	6	6	6	6
I2HA92;Q19132	F07A11.4	-0.147917	0.902552	0.947995	0.112721	4.7	107.25	3	22.7233	22.7174	22.5944	22.9426	22.7447	22.7916	3	3	3	3	3	2
Q19133	F07A11.5	-0.0820758	0.944697	0.258443	0.551515	52.5	33.069	9	27.9877	27.6062	27.8959	27.9254	27.9956	27.8151	9	8	9	9	9	9
P91223	F07E5.5	-0.599526	0.659971	2.85659	0.00139128	32.8	43.01	9	26.2026	26.3441	26.3529	26.7829	26.9553	26.96	8	8	9	8	9	8
Q09531	F07F6.4	-0.213387	0.86251	1.10207	0.0790559	41.6	57.911	18	28.0979	27.9567	27.81	28.2348	28.1638	28.1062	18	17	16	17	15	15
Q19191;H9G2S0;B6VQ74;H9G2R1;H9G2R0;H9G2R9;H9G2R5;H9G2R8;H9G2R2	F08B12.4	0.550978	1.46508	1.17057	0.0675203	89.2	10.311	5	29.919	29.2731	29.6575	29.0191	29.2882	28.8893	5	4	5	4	4	4
P91237	F08D12.3	0.19414	1.14404	0.280905	0.523715	18	29.111	3	23.8604	23.1408	23.2112	23.4928	23.1903	22.9469	3	3	3	3	3	3
Q22945	F08F3.4	-0.336668	0.791868	0.481344	0.330108	48.3	40.159	12	27.3792	27.9687	28.0117	27.9647	28.5677	27.8373	11	12	12	9	10	10
Q95ZW2	F08F8.7	0.703608	1.62857	3.27095	0.000535856	62.1	24.369	8	27.8823	27.741	27.7164	27.0305	27.1692	27.0291	6	6	8	5	6	6
O62146	F09B12.3	0.0936839	1.06709	0.242843	0.571685	29.6	66.638	12	27.3777	27.3581	27.5443	27.2354	27.6097	27.1538	10	9	11	9	10	9
O01300	F09C8.1	-0.10025	0.932872	0.153415	0.702401	26.2	41.92	6	25.5397	25.3573	25.4765	25.9627	25.5736	25.1379	6	4	5	5	4	4
Q19259	F09E5.11	0.887837	1.8504	0.907363	0.123776	13.3	25.284	2	23.1708	23.2832	23.7769	21.8	23.2446	22.5228	2	2	2	1	2	1
Q19264	F09E5.3	0.114358	1.08249	0.370225	0.426358	52.5	33.086	15	29.8374	30.0193	29.8288	29.5836	29.9764	29.7825	15	15	14	13	14	12
Q19257	F09E5.7	0.53443	1.44837	2.46201	0.00345135	24.8	34.105	5	26.154	25.9914	26.1313	25.507	25.4708	25.6956	5	5	4	4	4	4
P52057	F09E5.8	0.567978	1.48244	2.26731	0.00540366	61.9	27.195	11	28.1646	28.1019	27.8885	27.3843	27.5957	27.4711	9	10	11	10	9	9
Q19276	F09F7.6	0.592113	1.50745	0.731281	0.18566	37.9	10.241	2	23.7221	22.8261	22.8877	22.8091	22.7616	22.0888	2	1	2	2	2	0
A7LPJ5	F10A3.17	0.23934	1.18045	0.973956	0.10618	36.1	29.38	6	25.6733	25.866	25.7706	25.6252	25.3291	25.6375	6	6	6	5	6	5
Q09305	F10B5.2	0.63121	1.54886	0.386915	0.410284	12.3	41.682	3	23.6778	23.6724	23.6697	23.5272	21.686	23.9131	3	3	3	2	1	3
G4S1A4;A0A078BPH9	F10C1.9	-0.115014	0.923374	0.390346	0.407056	35.3	26.907	5	24.331	24.3593	24.2352	24.4459	24.2081	24.6166	4	5	5	4	5	4
P90829	F10C2.4	0.0204252	1.01426	0.103003	0.788855	25.4	120.83	18	26.3045	26.5189	26.5088	26.4414	26.4344	26.3951	15	15	16	15	15	16
Q19302	F10E7.5	-0.515048	0.699769	2.05441	0.0088225	42.3	25.258	7	26.058	26.291	26.2221	26.5831	26.8635	26.6698	4	3	3	5	7	5
P34398	F10E9.4	-0.132011	0.912559	0.412247	0.387038	24.4	29.956	4	24.4078	24.0336	24.0979	24.4271	24.1793	24.3289	4	4	4	4	4	4
Q22957	F10G2.1	0.0958894	1.06872	0.246776	0.566532	31.3	22.989	6	26.7823	26.3677	26.4159	26.3772	26.5835	26.3176	6	6	6	6	5	5
Q6A1T5;Q93458	F10G8.9	1.54844	2.925	2.05065	0.00889922	21.1	43.216	4	24.2534	24.4471	24.3601	23.1437	22.1647	23.1069	3	3	4	2	2	1
Q1EPL7	F12E12.11	2.29988	4.92415	2.98255	0.001041	50.4	29.91	8	27.9751	27.5356	28.1356	25.2177	25.6146	25.9144	7	7	7	5	5	5
G5EE62	F12F6.1	0.350108	1.27466	1.23049	0.0588184	10.6	96.404	5	24.1788	24.4776	24.2162	23.8198	24.1282	23.8744	5	5	5	4	2	3
Q19366	F12F6.7	0.305922	1.23621	0.785849	0.163738	32.2	50.403	9	25.653	25.8349	25.5608	25.2377	25.196	25.6972	7	8	7	6	6	5
O76561	F13C5.2	2.20152	4.59962	1.34988	0.0446803	16.8	40.88	6	25.8818	24.6531	25.1922	24.3594	22.1352	22.6279	6	5	5	2	1	1
Q19393	F13D12.5	-0.31933	0.801442	0.50783	0.310578	24.5	47.839	7	24.6548	25.1866	24.9746	25.2671	24.8589	25.6479	6	6	6	7	4	5
P55326	F13E6.1	0.288155	1.22108	1.06516	0.0860678	39.5	21.287	7	28.5499	28.3449	28.178	28.1658	27.9385	28.104	7	7	7	7	7	7
K8F807	F13E9.1	0.750654	1.68255	0.577719	0.264412	8	57.85	2	22.9716	22.8569	22.6343	21.2349	21.8154	23.1604	1	2	2	1	1	2
G5ECC1;G5ECM7;B2D6L9	F13G3.10	-0.21305	0.862712	1.02965	0.0934002	70.8	10.822	5	26.5872	26.6784	26.3705	26.6955	26.7717	26.8081	4	4	3	4	5	5
Q19421	F13G3.6	-0.117428	0.921829	0.298448	0.502982	15.1	40.707	3	23.425	23.2272	23.2961	23.1702	23.4451	23.6854	3	2	3	2	2	2
Q1ZXU7	F13H10.8	-0.291878	0.816838	0.614837	0.242752	32.5	9.3186	2	26.0211	26.0552	25.8517	26.6664	25.9958	26.1414	2	2	2	2	2	2
Q07085	F13H6.3	0.529644	1.44357	1.26804	0.0539463	41.5	61.824	13	28.5479	28.773	28.7713	27.8097	28.3948	28.2987	13	12	13	12	13	11
Q19433	F13H8.2	-0.258845	0.835757	1.09799	0.079802	32.8	103.22	19	27.218	27.398	27.1391	27.4049	27.4591	27.6676	18	19	15	16	18	18
Q19431	F13H8.3	-0.86786	0.547959	3.83642	0.000145741	26.2	41.084	7	25.4088	25.3651	25.303	26.267	26.2921	26.1214	7	5	6	6	7	6
Q19459	F14E5.2	0.339338	1.26518	0.921004	0.119949	34.4	131.67	25	28.2025	28.3908	28.1952	27.9152	27.651	28.2042	23	25	23	23	22	22
I2HA81;A5Z2T9	F15B9.10	0.918931	1.89071	2.65563	0.00220991	10.5	39.421	2	24.6104	24.8712	24.9829	24.0361	23.8806	23.7909	2	2	2	2	2	2
Q9XVU5	F15B9.8	2.05733	4.16217	1.88478	0.0130384	35.7	18.391	4	25.2359	24.822	24.7026	23.6805	22.1084	22.7995	4	2	2	0	0	0
O61198	F15E6.6	-1.6609	0.316241	0.954315	0.111093	2.5	137.8	3	22.9126	20.2699	21.3219	23.1411	23.6425	22.7035	2	1	2	2	2	1
Q10033;Q8I4L0	F15G9.1	0.487685	1.40219	1.20227	0.0627662	45.5	30.722	12	28.298	27.9163	27.9557	27.7898	27.2901	27.627	12	11	12	11	10	9
Q94187	F16F9.4	1.16546	2.24304	0.520498	0.301649	18.4	45.266	2	23.7157	24.1222	23.824	23.9554	20.7948	23.4153	2	2	2	2	1	2
O16216	F17A9.2	0.718616	1.6456	3.1915	0.000643421	10.3	58.96	4	23.8746	23.977	24.0304	23.1771	23.1899	23.3593	3	4	4	3	2	2
O16214;Q9N5C0	F17A9.4	0.536718	1.45067	1.82016	0.0151301	67.4	50.944	20	27.7723	27.749	27.7106	26.9852	27.1999	27.4367	17	17	17	16	15	14
O16215	F17A9.5	-0.525495	0.694721	3.27312	0.000533186	61	50.127	17	26.4772	26.6065	26.4728	27.0511	26.9935	27.0884	12	14	14	13	14	12
Q19515;N1NVB6	F17C11.4	1.03466	2.04863	1.5263	0.0297648	20.6	19.337	2	23.2491	22.8851	23.0117	21.5406	22.5534	21.9479	2	2	2	2	1	1
C0P278	F17C8.9	-0.0493139	0.966396	0.374851	0.421841	68.6	29.677	11	27.0928	27.0284	27.0609	27.2072	27.0931	27.0297	10	11	10	10	10	10
O61522	F17E9.4	0.90467	1.87212	2.939	0.00115081	19.1	16.123	3	26.8252	26.9472	26.7483	25.8563	25.8307	26.1197	2	2	2	2	3	2
Q19536	F18A1.7	-0.186591	0.87868	0.459288	0.347306	30.8	29.948	7	26.4724	26.5474	26.6826	26.8751	26.4291	26.9579	5	6	6	7	5	6
Q19577	F18H3.1	0.848978	1.80122	1.13767	0.0728329	27.1	22.295	3	24.4145	24.644	24.4123	23.9815	23.986	22.9565	2	3	2	2	2	1
Q9U3I7;H2L2A8;Q19583;D3YT38	F19B6.1	-0.00447909	0.9969	0.0136765	0.968999	39.6	62.673	12	27.4035	27.5781	27.3894	27.2972	27.4811	27.6062	10	8	10	10	9	10
Q19591	F19C7.1	0.15025	1.10976	0.371402	0.425205	60.5	29.432	7	28.3374	28.3235	28.4668	28.5134	28.2149	27.9486	5	6	7	6	7	6
Q19615	F20A1.1	-0.162863	0.893251	0.0886835	0.815298	36.3	12.072	2	25.0976	22.9811	24.6792	24.2893	24.581	24.3763	2	1	2	2	2	2
Q93535	F20D1.3	0.498815	1.41305	1.53331	0.0292879	40.6	50.806	9	28.3715	28.0779	28.1101	27.846	27.4573	27.7596	8	9	9	8	9	7
Q19643	F20D12.2	-0.96693	0.511593	0.289169	0.513843	7.8	129.08	5	21.9682	25.7187	26.2166	25.4165	25.9375	25.4502	1	4	3	2	3	4
Q19655	F20D6.11	-0.0561797	0.961808	0.153931	0.701566	38.1	60.263	13	28.0735	27.6733	27.7747	27.9984	27.9151	27.7766	11	12	13	11	11	10
Q19647	F20D6.5	0.429468	1.34674	1.18409	0.0654498	23.7	43.044	5	24.6717	24.5093	24.3576	24.366	23.9935	23.8907	5	5	5	4	5	4
Q93545	F20G2.2	-0.236399	0.848861	1.39546	0.0402289	81.5	26.767	16	29.241	29.2446	29.1534	29.3985	29.5936	29.3561	12	14	13	14	13	12
Q19660	F21C10.10	0.804096	1.74605	2.14969	0.00708453	59.7	24.551	10	26.115	25.7047	25.7402	24.8956	25.2023	25.0498	9	8	7	6	7	7
Q19663	F21C10.7	0.116779	1.08431	0.68314	0.207424	29.7	295.08	41	27.856	27.6492	27.7008	27.705	27.5447	27.6061	38	34	35	33	27	27
Q19661	F21C10.9	-0.888973	0.539999	0.616663	0.241734	38.5	36.377	8	24.5992	26.1314	25.2893	25.2845	26.6883	26.714	5	8	7	6	8	7
Q19680	F21D5.1	-0.31095	0.806111	1.59517	0.0253999	64.5	61.077	26	30.0312	30.3006	30.1303	30.4058	30.4418	30.5473	22	23	22	23	22	23
Q19683	F21D5.5	0.571203	1.48576	2.04983	0.00891609	27	46.187	7	24.7542	24.8511	24.5063	24.1704	24.2165	24.0112	5	6	6	6	3	5
O45386	F21H7.5	0.534674	1.44862	0.999996	0.100001	24.8	32.421	4	24.3005	24.2582	24.1198	23.9666	23.2032	23.9047	4	2	3	2	3	3
O45394	F22B8.7	0.166263	1.12215	0.504677	0.312841	22.7	38.932	5	25.4111	25.3545	25.3383	25.4827	25.021	25.1015	4	5	5	4	4	3
Q19723	F22D6.2	-0.274064	0.826986	0.220611	0.601712	34.4	20.627	4	22.7433	22.8078	21.3909	22.2971	22.7428	22.7243	2	2	1	4	2	1
Q7JNW8	F22F4.5	-0.243102	0.844926	0.50921	0.309593	30.6	22.304	4	24.3358	24.5376	24.9093	24.6196	25.0509	24.8414	2	4	3	3	3	4
O45398;G1K106;G1K105	F22G12.4	0.195721	1.1453	0.97988	0.104742	7.6	121.69	6	24.3883	24.6701	24.4027	24.2609	24.3269	24.2861	4	5	5	3	3	4
A8WHS3;Q19751;E1B6T5	F23B12.4	-0.414013	0.750533	1.26686	0.0540933	21.1	42.172	6	25.0357	25.5055	25.2204	25.7448	25.7297	25.529	5	5	5	5	5	5
Q19753	F23B12.7	-0.332616	0.794095	2.81976	0.0015144	15.3	108.42	12	26.8368	26.8772	26.7991	27.2091	27.097	27.2049	12	11	10	11	9	12
Q9TXI4;A0A061AJJ5	F23C8.5	0.00562731	1.00391	0.0392355	0.913618	60.4	27.64	12	31.0105	31.0669	30.974	30.9747	30.9673	31.0924	12	11	12	12	12	11
C6KRL2	F23D12.11	0.35118	1.2756	0.0751551	0.841095	56.7	10.638	3	25.6225	22.3279	25.0081	25.4229	21.3886	25.0934	2	1	3	2	1	2
Q22961	F25B4.5	0.0816441	1.05822	0.447808	0.356609	11.8	82.79	5	24.7066	24.6731	24.8271	24.5285	24.7072	24.7262	4	5	4	4	4	4
P91270	F25B4.7	0.763981	1.69817	0.995534	0.101034	18.6	34.016	4	22.7919	23.5961	23.0608	22.6681	22.6458	21.8429	2	4	3	2	2	1
Q8MNR9;H2KYR8	F25B4.8	0.110954	1.07994	0.233967	0.583489	45.7	14.577	4	25.7043	25.6819	25.7081	25.4315	25.9578	25.3722	3	3	2	2	2	2
H2KZL8;Q09315	F25B5.3	-1.22866	0.426715	1.34803	0.0448717	12.5	39.217	2	21.6642	22.9682	21.9298	23.1108	23.5635	23.5739	1	2	1	2	2	2
Q09509	F25B5.6	-0.0212034	0.98541	0.0613198	0.868321	29.4	56.432	10	25.0125	24.9146	25.1653	24.8615	25.1476	25.1469	10	7	9	7	8	8
Q19774	F25D1.5	-0.238721	0.847496	0.120388	0.7579	22.4	29.352	2	23.1866	23.4167	21.2808	23.116	23.1269	22.3575	2	2	1	2	2	1
G4SF79	F25E2.2	-0.247609	0.842291	0.914421	0.121781	33.2	69.461	14	29.121	28.8326	28.7485	29.0989	29.2621	29.0838	13	14	13	12	13	13
O16927	F25G6.8	0.0831992	1.05936	0.328793	0.469037	23.3	13.203	2	25.9487	26.0662	25.8516	25.7949	25.7827	26.0394	2	1	1	2	2	2
O16928	F25G6.9	-0.178553	0.883589	0.360619	0.435894	19.3	156.74	20	26.5673	26.5323	26.1542	26.3379	26.5669	26.8846	16	20	20	17	16	16
Q93568	F25H2.4	-0.0469405	0.967987	0.219893	0.602708	52.6	21.73	7	27.0264	27.085	27.1458	27.2793	27.0266	27.092	6	6	6	6	6	6
A5JYS8;Q19789	F25H8.1	-0.318961	0.801647	1.09131	0.0810389	17.6	34.554	3	22.4031	22.6721	22.6075	22.8017	22.7391	23.0988	3	2	2	2	2	2
O18686	F26E4.2	-0.629449	0.646423	0.565805	0.271766	22.6	15.921	2	22.6106	24.1288	24.0352	24.1222	24.3093	24.2315	1	2	2	2	2	2
P90850	F26E4.3	1.46187	2.75466	1.18472	0.0653559	12.4	51.12	4	24.1264	24.0773	24.5073	21.9076	22.5846	23.8332	3	4	4	3	2	2
Q95QI6	F26F4.12	0.203688	1.15164	2.50651	0.00311523	63.2	25.645	7	26.0661	26.1267	26.1167	25.8809	25.9507	25.8669	7	5	6	7	6	7
Q19830	F26G1.5	1.60508	3.04212	2.31653	0.00482474	17.9	22.336	2	23.3574	23.1042	23.2355	21.9219	21.0791	21.8809	2	2	2	1	1	2
P91856	F26H9.5	0.0885029	1.06327	0.564886	0.272342	69.5	41.001	18	28.8208	28.7509	28.7774	28.5783	28.8087	28.6967	17	16	16	16	18	16
P91284;Q6BEW1	F27C1.2	0.732198	1.66117	3.30398	0.000496615	19	27.816	2	25.5606	25.6012	25.7136	24.8575	24.822	24.9994	2	2	2	2	1	2
P91280	F27C1.6	-0.170794	0.888354	0.596854	0.253015	10	73.456	4	24.7601	25.068	24.919	24.9592	25.2655	25.0348	4	4	4	3	4	4
Q93615	F27D4.1	-0.0128098	0.99116	0.0351919	0.922164	58.4	34.454	17	31.1855	31.2386	30.9392	30.9716	31.23	31.2001	15	15	16	15	16	15
Q93618;Q1ZXT7	F27D4.4	-0.18055	0.882366	0.403474	0.394935	32.1	43.301	11	26.9182	27.0365	27.1034	27.1353	26.9225	27.542	10	9	10	9	8	8
Q19853	F28B4.3	0.0908388	1.06499	0.216836	0.606965	34.7	244.87	47	30.8498	30.7978	30.9869	31.0931	30.6382	30.6307	39	39	42	41	41	39
Q93622;I2HA91	F28C6.8	0.293143	1.22531	1.17287	0.0671625	39.3	17.169	5	25.3133	25.2238	25.4406	24.8449	25.071	25.1824	4	4	4	5	4	2
Q19891	F28H7.3	-1.06169	0.479071	2.55829	0.00276511	46.3	32.511	8	28.0183	28.0239	28.1812	29.3609	29.2019	28.8457	7	7	8	7	8	7
Q9GYH9	F29B9.1	-0.00729116	0.994959	0.0168684	0.961904	21.2	25.97	4	23.4571	23.7266	23.5875	23.5212	23.438	23.8339	4	4	4	2	4	2
Q9GYI1	F29B9.11	-0.160954	0.894434	0.288966	0.514084	36.4	9.8894	4	28.6896	28.962	28.1994	28.781	28.828	28.7248	3	4	3	3	3	3
Q2XMZ1;A5Z2U8	F30A10.13	0.12139	1.08778	0.121162	0.756551	28.4	10.767	2	23.1136	23.0141	22.76	22.5085	22.4738	23.5412	2	2	2	2	1	1
Q93638	F30A10.9	-0.408131	0.753599	0.167677	0.679708	17.3	22.819	2	22.1576	23.5003	23.9059	22.1157	24.5572	24.1153	1	2	2	1	2	2
Q95QI1;Q8I4K3	F30F8.9	0.152524	1.11151	0.745561	0.179655	24.7	33.108	5	24.9242	24.7501	24.8883	24.7239	24.5578	24.8234	4	4	4	3	4	4
G5EFM8;G5EFR3	F31C3.2	1.07023	2.09977	0.314559	0.484665	8	90.475	4	25.7799	26.3492	26.5425	26.2047	26.824	22.4323	3	3	3	2	4	2
O45417	F31D4.2	0.104658	1.07524	0.414581	0.384963	34	51.4	9	26.0312	25.9525	25.8068	25.7486	25.7328	25.9951	7	7	8	7	7	8
O62198;O45901	F32A11.1	-0.0435645	0.970255	0.118608	0.761013	27.6	35.523	7	27.8703	27.8736	27.9113	28.105	27.6677	28.0132	6	7	6	6	6	7
Q19948	F32A5.4	0.99234	1.98941	2.22763	0.00592071	32.5	26.463	4	25.6543	25.3785	25.3757	24.7339	24.5175	24.18	3	4	3	2	2	2
Q95QH4	F32A5.8	0.116395	1.08402	0.176822	0.665547	26.5	28.602	5	25.0351	24.8753	24.427	24.8622	24.322	24.8039	2	4	4	2	3	3
O45431	F32B6.3	0.179766	1.1327	0.712952	0.193663	19.6	40.606	4	23.1682	23.1823	22.9686	22.9714	23.0592	22.7492	3	3	2	3	2	1
O16294;A0A168H4W1	F32D1.5	-0.066068	0.955238	0.327155	0.470809	71.5	38.806	17	30.0742	29.9898	30.0066	30.137	29.9355	30.1964	17	17	17	17	17	16
O16291	F32D1.7	0.0886402	1.06337	0.237401	0.578894	15.3	31.618	2	23.5031	23.7184	23.4171	23.3404	23.3418	23.6905	2	2	2	2	2	2
Q8I4K2;Q7JLJ0;Q7JLI9	F32D8.12	-0.208661	0.86534	0.428007	0.373244	33.3	51.332	8	26.2172	25.9971	25.9142	26.318	25.8983	26.5382	6	5	5	7	6	6
P91991	F32H5.1	-1.19112	0.437963	0.591258	0.256296	11.2	39.658	3	25.2653	23.9115	24.0917	26.8535	24.1353	25.853	3	3	3	2	2	2
O62214	F33A8.4	-0.292571	0.816446	3.44837	0.00035615	30.8	55.052	9	25.983	25.9963	26.0154	26.314	26.2423	26.316	6	9	8	6	8	7
O44781;Q9BL61;V6CJF0	F33D11.10;Y65B4A.6	-0.0635637	0.956898	0.358593	0.437932	48.1	45.481	17	29.2574	29.3823	29.3239	29.2899	29.5078	29.3566	15	14	14	13	12	12
O62219	F33H2.2	0.0207195	1.01447	0.0813998	0.829087	8.9	91.342	5	23.5644	23.7786	23.6764	23.7128	23.5219	23.7224	3	4	3	3	2	2
O62220	F33H2.3	0.826766	1.7737	2.29801	0.00503487	44.1	24.851	6	27.8586	27.4991	27.9084	26.9404	27.0481	26.7974	5	5	5	5	4	5
O62216	F33H2.6	-0.0731843	0.950538	0.25382	0.557417	17.9	34.391	6	26.2538	26.5493	26.3377	26.57	26.3181	26.4723	5	5	6	5	5	5
Q8WT52;L8E817;Q20005	F35A5.8	0.101162	1.07264	0.0304405	0.932308	8.5	31.882	2	23.9281	23.7817	21.274	23.6251	23.5901	21.4651	2	2	1	2	2	2
Q20034	F35D11.4	-0.196927	0.872407	0.928648	0.117856	32.8	19.609	4	26.1003	26.0001	26.2629	26.194	26.3986	26.3615	4	4	4	4	4	4
O02362	F35E12.10	-0.247365	0.842433	0.432541	0.369368	45.4	54.037	16	26.1624	26.8818	26.8436	26.8073	26.8005	27.0221	11	14	13	13	15	12
O02358	F35E12.6	0.00432332	1.003	0.00147124	0.996618	12.6	38.736	3	22.8971	23.375	22.0588	21.0201	23.7493	23.5486	3	2	1	2	2	3
Q9GYU3;Q9TXS4	F35F10.5;C17B7.12	0.159989	1.11728	0.150898	0.706483	19.4	19.351	3	24.5797	23.7849	23.7971	24.1386	23.306	24.2372	2	2	3	2	1	2
Q20058	F35G12.12	0.039355	1.02765	0.0385075	0.91515	23.4	55.832	9	26.177	26.4755	26.2004	25.5797	26.5369	26.6182	9	7	8	8	9	8
G5EDM5	F36A2.3	0.112471	1.08108	0.41518	0.384432	44.4	40.461	8	26.2879	26.4297	26.5612	26.1612	26.4509	26.3292	8	7	7	8	8	7
P90860	F36A2.7	0.0957171	1.0686	0.195699	0.637237	38.3	19.539	6	29.0193	29.0237	28.8477	29.1055	28.5178	28.9802	6	6	6	6	6	6
Q09318	F36G3.2	0.0792834	1.05649	0.321898	0.476543	31.6	35.418	6	26.8455	26.5309	26.5866	26.5459	26.5472	26.6321	6	6	6	6	6	6
P41879	F37A4.1	-0.0916869	0.938425	0.0750833	0.841234	16	54.75	4	23.8523	23.6633	24.0123	24.3818	23.101	24.3202	3	3	3	3	2	4
Q20124	F37C12.1	0.042621	1.02998	0.0746535	0.842067	9.6	36.503	2	22.7094	22.3311	22.2434	22.1968	22.2989	22.6602	2	2	2	2	2	2
Q20122	F37C12.3	-0.0703456	0.95241	0.170737	0.674937	17.2	16.658	3	26.772	26.5621	26.4062	26.8531	26.6403	26.458	3	3	3	2	2	3
O44400	F37C4.5	-0.0854797	0.942471	0.477167	0.333298	68.9	61.443	32	31.9873	31.7507	31.8082	31.8892	31.994	31.9194	31	29	29	30	28	30
O61196;U4PML1	F37C4.6	-0.34115	0.789412	1.47652	0.0333796	38.2	60.425	10	26.5929	26.707	26.8927	27.1939	26.9913	27.031	7	8	9	7	9	8
O61749	F37F2.2	-0.231987	0.851461	1.11302	0.0770861	54.2	15.87	9	26.3387	26.0459	26.3255	26.4301	26.4691	26.5067	7	9	7	8	8	7
O17861	F37H8.5	0.215519	1.16112	2.17062	0.0067512	42.2	30.844	10	29.2662	29.1715	29.1365	28.9448	28.9853	28.9974	10	10	10	10	10	10
G4RYA5	F38A1.8	-0.110239	0.926435	0.551682	0.280749	41.6	69.31	17	27.8021	28.0969	27.9897	28.1105	28.0419	28.067	14	15	13	16	15	14
Q95Q55;H2KZA2	F38A5.2	0.419207	1.33719	1.74271	0.0180837	24.9	50.024	7	26.7119	26.7881	26.7283	26.5112	26.1444	26.3151	5	6	6	5	5	5
Q20140	F38B2.4	0.121513	1.08788	0.322126	0.476292	54.3	22.597	8	29.3631	29.2131	29.4361	29.1607	29.4816	29.0055	7	7	7	8	7	7
Q20143	F38B6.4	0.41136	1.32994	1.12315	0.0753089	40.6	105.92	23	27.2269	27.2335	27.2118	26.5717	26.7204	27.1461	20	20	23	19	19	17
O45496	F39B2.3	0.240565	1.18146	2.79093	0.00161833	46.6	35.419	11	26.7079	26.649	26.661	26.3964	26.4829	26.4169	9	8	9	7	8	8
P90867	F39H11.1	-0.211305	0.863756	1.557	0.027733	21.9	25.11	2	24.134	24.0624	24.0899	24.3227	24.3998	24.1977	2	2	2	2	2	2
Q20199	F39H12.3	-0.237203	0.848389	1.2733	0.0532973	36.7	24.019	6	25.9437	26.0876	26.2218	26.3336	26.2567	26.3745	5	6	6	6	6	6
G5EE11	F39H2.3	0.230664	1.17337	1.64389	0.0227042	44.6	31.355	9	26.7549	26.7367	26.7992	26.4853	26.6546	26.459	9	9	8	9	8	7
O16265	F40A3.2	0.236592	1.17821	0.459244	0.347341	12.6	25.795	2	23.7344	24.263	23.9676	23.9941	23.4458	23.8153	2	2	2	2	2	2
A0A0K3ASH2;O16264	F40A3.3	0.193228	1.14332	1.19039	0.0645075	44.2	24.768	8	28.8661	28.7767	28.6076	28.5664	28.5396	28.5648	7	7	6	7	8	7
O16266	F40A3.6	0.0347869	1.02441	0.0932003	0.806863	44.6	30.243	9	27.0819	26.983	27.0907	26.9853	27.2541	26.8119	9	7	8	9	8	6
Q20220	F40F4.7	0.342788	1.26821	1.06417	0.0862636	26.9	27.893	4	22.6817	22.7327	22.6458	22.4586	22.5254	22.0479	3	3	4	3	2	3
Q20230;A0A0K3ARK6	F40F8.1	0.167867	1.1234	0.786678	0.163426	29.8	21.24	4	25.0284	24.8428	24.7207	24.768	24.6256	24.6947	4	3	3	1	2	4
H2L297;Q0G828	F40F8.11	-0.249004	0.841477	0.374789	0.421901	19.9	35.563	5	24.5633	24.7442	25.0891	25.0648	25.4409	24.6378	4	5	5	3	5	5
H2L2A4;H2L2A1;H2L2A3;H2L2A2;H2L2A0;H2L2A5;H2L2A6;H2L299;H2L296;H2L298	F40F8.5	-0.315215	0.803731	0.980716	0.10454	35.4	42.061	9	26.3129	26.401	26.4364	26.4387	26.9441	26.7132	6	8	9	7	7	6
C0Z1Y9	F40G9.17	0.361885	1.2851	2.17339	0.00670822	37.9	26.584	6	26.4777	26.3502	26.5876	26.0842	26.1352	26.1105	6	5	6	6	6	6
Q966J6	F41B4.1	0.0513407	1.03623	0.142086	0.720965	15.8	38.268	4	24.693	24.4936	24.7649	24.3985	24.6374	24.7616	4	4	4	4	4	4
H2KZN7;A8WFM5	F41D9.2	1.33829	2.52851	2.63093	0.00233922	26.2	18.532	4	23.7541	23.8361	23.7017	22.3011	22.176	22.7999	3	4	4	3	2	2
Q20287	F41G3.6	0.0211468	1.01477	0.123536	0.752426	35.8	33.643	7	25.728	25.828	25.6384	25.7335	25.7472	25.6503	5	4	4	5	5	6
Q20310	F42A10.5	-0.149087	0.901821	0.826389	0.149146	66.5	29.091	17	29.4227	29.4962	29.3469	29.4551	29.5559	29.702	15	16	16	17	17	17
Q20311	F42A10.6	0.123623	1.08947	0.130355	0.740705	59.1	19.576	5	26.9419	27.2411	27.3768	27.3478	27.4245	26.4166	4	5	5	5	4	4
Q20312	F42A10.7	-1.90651	0.266737	1.29981	0.0501409	33.7	20.798	3	22.1943	23.8398	24.1037	24.9133	25.9648	24.9792	1	2	2	3	3	2
Q09321	F42A8.1	0.43648	1.3533	2.32448	0.00473722	37.6	41.975	13	27.083	27.1309	27.2735	26.6574	26.8264	26.6942	12	12	10	10	9	8
Q20329	F42C5.9	0.212505	1.1587	1.15448	0.0700688	45.1	61.89	14	27.8573	27.6705	27.6552	27.4201	27.5076	27.6178	14	13	13	11	12	11
Q20340	F42F12.4	-0.302764	0.810698	1.12754	0.0745521	27.5	21.187	4	24.9889	25.058	24.726	25.1502	25.3783	25.1528	4	4	4	4	3	4
Q09393	F42G10.1	0.297908	1.22936	0.506971	0.311193	18.6	68.474	8	26.0082	25.8782	25.9999	25.9766	25.1617	25.8543	6	6	8	7	7	7
O44509	F42G8.10	-0.0767727	0.948176	0.160318	0.691324	28.2	21.256	4	27.2074	27.2272	27.2393	27.4836	26.9423	27.4782	4	4	4	4	3	4
L8E951;P34416	F42H10.3	0.164749	1.12097	0.574607	0.266314	26	35.418	6	25.8839	25.8851	26.1123	25.9965	25.7314	25.6591	6	5	6	4	5	4
P34419	F42H10.6	0.660267	1.58037	1.53354	0.0292723	60.9	18.301	6	26.793	26.6079	26.2395	26.0759	25.6819	25.9018	5	6	5	6	3	6
Q20358	F43C9.2	-0.0142053	0.990202	0.0321683	0.928606	34	18.174	4	24.5183	24.4644	24.6169	24.7069	24.6715	24.264	3	3	4	4	4	3
G5EBK6;G5ECH1	F43G9.12	0.108629	1.0782	0.110822	0.774779	12	35.544	2	21.4944	22.3061	22.3398	21.5009	22.2296	22.0839	1	2	2	1	2	2
Q95ZT6	F43H9.4	0.192429	1.14269	0.70102	0.199058	23.2	33.59	4	25.9872	26.3296	26.327	25.9249	26.1043	26.0372	4	4	4	3	3	3
P34423	F44B9.2	0.00602722	1.00419	0.00997836	0.977286	18.3	55.769	5	24.7801	24.5334	24.6944	24.937	24.3099	24.743	4	4	4	4	4	4
P34429	F44B9.8	0.219697	1.16449	0.496222	0.318991	20.4	41.175	4	25.0796	25.4621	25.1212	24.8039	24.9031	25.2968	4	3	4	3	3	4
Q20392	F44D12.2	1.41468	2.66601	1.13808	0.0727649	10.5	38.641	2	23.4133	23.4454	23.721	21.6262	21.4494	23.2601	2	2	2	1	1	0
Q95QG1	F44E2.10	0.126946	1.09198	0.666371	0.21559	17.4	33.908	3	24.0026	24.0184	24.0572	23.7607	23.8833	24.0533	3	3	3	2	2	3
Q1W0S5;P34436	F44E2.6	0.130676	1.09481	0.246762	0.56655	51	16.319	5	24.8743	24.4065	24.5867	24.2639	24.4134	24.7981	4	4	5	4	4	4
P34438	F44E2.8	-0.414231	0.750419	1.03437	0.092392	35.1	27.175	6	25.8511	26.3103	25.937	26.2107	26.6333	26.4971	4	3	6	5	5	4
Q9XU97	F44E5.1	-0.128253	0.914939	0.136677	0.730001	28.2	8.8682	3	28.4878	28.5797	28.4988	29.3346	28.228	28.3885	3	3	3	3	3	3
Q8IA89;Q8MXK1;O16249;Q6A598;G5ED87	F44E7.4	0.327596	1.25492	2.43268	0.00369253	52.5	115.41	46	30.3181	30.2363	30.2483	29.8496	29.9602	30.0101	38	38	43	35	35	33
P54073	F44G4.1	-0.396992	0.75944	0.873029	0.133959	6	45.191	2	24.283	24.3283	24.35	24.4581	24.5594	25.1348	2	2	2	2	2	2
Q20412	F44G4.2	-0.333709	0.793494	0.530175	0.295002	17.5	18.485	2	26.5786	27.2107	26.7353	27.4466	26.7808	27.2983	2	2	2	2	2	2
G5EFS5;Q9N5T2	F45D11.15;F45D11.14	0.273959	1.20912	0.272134	0.5344	49.3	58.554	21	29.0163	28.1455	28.4227	28.8171	28.2026	27.743	21	18	19	18	18	13
Q22974	F45F2.10	-0.3039	0.810059	0.723279	0.189113	4.1	110.31	3	23.1805	23.3801	23.3063	23.7339	23.2295	23.8153	3	3	3	3	3	3
E1B6Q7	F45F2.9	0.224016	1.16798	0.865169	0.136405	58.8	21.341	7	25.6862	25.6305	25.7127	25.2637	25.4243	25.6694	6	5	6	3	4	5
O62252	F45G2.10	0.220194	1.16489	0.995063	0.101143	51.9	18.165	5	25.5662	25.7485	25.5241	25.2832	25.3523	25.5428	4	3	4	3	4	4
O62250	F45G2.8	-0.394259	0.76088	1.53841	0.0289462	33.8	15.276	4	25.0944	25.2727	25.1925	25.785	25.5302	25.4272	3	3	3	4	4	4
O45525	F45H10.2	-0.352239	0.783367	0.241046	0.574056	31.1	10.57	3	26.9172	27.2797	27.2083	26.4758	28.4312	27.5549	3	2	2	3	3	3
O02267	F45H10.3	-0.360701	0.778786	1.65942	0.0219068	63.1	18.445	8	28.5561	28.8911	28.7046	29.1022	29.094	29.0377	8	8	8	8	8	8
Q9BI88	F46B6.12	0.438623	1.35531	2.17819	0.00663446	66.5	19.411	8	26.5522	26.6237	26.4391	26.1253	25.9755	26.1983	7	8	7	6	7	7
Q20447	F46B6.6	0.118038	1.08526	0.640234	0.228963	14.8	78.133	5	24.0523	24.0245	24.2354	24.0258	24.0465	23.8859	5	5	5	4	3	4
G5EFD7	F46C5.9	-0.231674	0.851646	0.58713	0.258744	20.2	50.881	8	26.2606	26.217	26.0937	26.5516	26.0872	26.6276	7	8	8	8	7	6
Q20476	F46G10.1	-0.0946236	0.936517	0.148833	0.709851	56.2	20.368	8	27.4152	26.9605	27.1317	27.6556	27.0508	27.0849	7	7	7	8	7	6
Q10454	F46H5.3	0.165719	1.12173	1.04739	0.0896621	64.1	44.167	22	34.4961	34.4307	34.3803	34.1982	34.4025	34.2092	22	20	20	20	22	21
H2L049;H2L048;Q8MQ42	F46H5.7	0.14204	1.10346	0.404145	0.394325	32	65.009	12	27.924	27.8932	27.9389	27.9731	27.4859	27.8711	9	9	9	9	8	9
Q20514;Q95QF9;H2KZY5	F47B7.2	0.702294	1.62709	0.646581	0.225641	7.2	70.154	3	23.2917	23.6029	23.3764	22.0014	22.5265	23.6361	2	3	2	2	1	2
O17369;A0A0K3AUL0	F48A11.4	-0.0309245	0.978793	0.0465236	0.898414	25.9	37.116	5	24.7052	24.3639	24.0914	24.478	24.1471	24.6281	3	4	2	2	3	2
O01572	F48C1.6	0.277345	1.21196	1.38847	0.0408819	40	27.026	5	24.8724	25.0251	25.0664	24.6791	24.6045	24.8483	3	5	3	3	3	3
Q9GPA1	F48E3.4	-0.0718104	0.951443	0.204178	0.624917	32.6	31.235	6	28.2292	27.8234	27.891	28.1561	27.9924	28.0105	6	5	5	5	5	6
Q09395	F48E8.2	0.948285	1.92958	0.803006	0.157396	7.5	53.745	2	23.9038	23.3708	23.785	23.3259	23.1906	21.6982	1	2	1	1	2	1
Q09567	F48E8.3	0.338523	1.26446	3.07805	0.0008355	46	51.781	13	27.9721	27.95	27.9342	27.5822	27.6851	27.5734	12	12	12	9	10	11
Q09396	F48E8.4	0.25687	1.19488	0.890845	0.128574	3.2	105.03	2	22.2076	22.0252	22.4263	22.0704	21.8371	21.9812	2	2	2	1	0	2
Q27GQ5;Q20584;Q27GQ6	F49C12.7	-0.807664	0.571306	1.33174	0.046586	34.3	46.449	8	25.2273	24.886	24.6578	25.9913	25.9312	25.2715	7	4	7	6	7	6
P90879	F49C12.9	0.126433	1.09159	0.543541	0.286061	33.4	34.734	8	25.316	25.4021	25.6119	25.2809	25.2481	25.4219	5	5	6	4	3	4
A7DT40	F49D11.10	-0.372246	0.772579	1.18517	0.0652875	23.8	79.997	11	26.5473	26.4979	26.5282	26.8138	26.6939	27.1823	7	8	9	9	10	7
Q20621;A6ZJ46	F49E2.2	-0.178768	0.883457	0.669884	0.213853	24.5	58.274	8	26.3231	26.0544	26.0617	26.4871	26.2144	26.274	7	7	6	7	7	7
A0A4V0IJD5;Q20626;A0A4V0IKJ7;Q565D2;A0A4V0IKE7;Q565D1;A0A4V0IKI2;A0A4V0ILU3;A0A4V0IM76;A0A4V0INR9;A0A4V6M3D2;A0A4V0INJ4;O45541;A0A4V0IKZ1;Q20625;Q6BEV6;O45544;A0A4V0IJF1;A0A4V0IKK7;D0VWM5;O45542;O45543;Q8I4I3	F49E2.5	0.00716337	1.00498	0.0252474	0.943523	47.5	141.82	49	29.5869	29.5516	29.5215	29.6817	29.3678	29.589	44	44	42	42	39	40
Q20637	F52A8.1	0.241508	1.18223	0.531201	0.294306	30	12.194	3	26.3703	26.8463	27.0259	26.5411	26.4204	26.5565	3	3	2	3	2	2
Q9XUE6	F52B11.2	0.0884584	1.06323	0.212686	0.612794	61.8	28.838	13	26.7698	26.9677	27.1493	26.7548	27.1108	26.7558	9	10	12	10	10	9
Q20643	F52B5.2	-0.302423	0.810889	1.18942	0.0646519	42.5	34.511	9	27.1594	27.2663	27.1252	27.3015	27.6874	27.4694	9	9	9	9	8	8
Q20644	F52B5.3	-0.507363	0.703507	2.18868	0.00647619	5	162.47	5	24.1465	24.4298	24.2415	24.7849	24.69	24.8649	5	4	5	4	5	5
U4PBM5;B5WWL2	F52C12.6	0.167002	1.12272	0.79567	0.160077	41.4	15.654	5	24.8525	24.769	24.9952	24.7253	24.8169	24.5735	5	5	5	5	5	4
Q10123	F52C9.3	0.511019	1.42506	2.06342	0.00864134	24.8	49.973	9	25.5054	25.5783	25.6452	24.9909	24.9445	25.2604	9	7	8	6	4	8
Q2PJ97	F52E1.14	-0.225014	0.855587	0.241611	0.573309	39.9	22.436	5	26.6499	25.8375	26.4443	27.0311	26.4936	26.0821	5	4	5	5	3	5
Q20675	F52E4.5	0.568996	1.48349	2.28095	0.00523662	29.8	36.829	5	26.2122	26.1092	26.287	25.4582	25.6948	25.7483	5	5	5	5	5	5
Q20711	F53B3.6	2.26395	4.80306	1.00989	0.0977483	10.6	37.079	2	24.2231	23.9596	23.7708	20.3679	21.0199	23.7738	2	2	2	1	1	2
I2HA90;Q9XVN1	F53B6.4	0.846923	1.79866	2.19378	0.00640052	27.3	32.014	4	25.3662	25.4768	25.0803	24.4757	24.2617	24.6452	4	4	4	4	3	4
Q93761	F53C11.3	0.0607847	1.04303	0.198469	0.633186	39.9	33.389	10	28.0554	28.3023	28.1997	28.1488	28.2739	27.9523	9	9	10	9	9	8
P91321	F53E10.1	0.10578	1.07608	0.0526741	0.88578	10.6	38.574	2	23.4651	23.9416	22.5344	24.0288	22.1528	23.4422	2	2	1	2	1	1
P91318	F53E10.6	-0.414425	0.750319	1.57305	0.0267269	11.5	21.519	2	24.407	24.2271	24.5248	24.6676	24.958	24.7766	2	2	2	2	2	2
P91997	F53F1.2	-0.405251	0.755105	2.36444	0.00432074	55.2	33.475	10	28.3495	28.2699	28.1189	28.6223	28.6529	28.6788	8	8	9	8	10	8
P91998	F53F1.3	0.255871	1.19406	0.808893	0.155277	26.5	32.463	6	26.0984	26.2086	26.0609	25.5883	25.9926	26.0194	6	6	6	5	6	5
Q20719	F53F4.10	-0.36051	0.778889	1.33208	0.0465498	52.7	26.241	12	28.8472	28.8585	28.9397	29.4007	29.3267	28.9995	11	11	10	11	12	11
Q20720	F53F4.11	-0.548408	0.683774	2.28347	0.00520629	46.2	59.887	19	28.146	28.3679	28.1779	28.7135	28.703	28.9206	17	17	16	17	17	16
Q20724	F53F4.13	0.34716	1.27205	1.20677	0.0621199	28.1	12.405	2	26.3899	26.0775	26.3852	25.988	26.0559	25.7672	2	2	2	2	2	2
Q6BES8	F53F4.16	-0.186564	0.878696	0.654271	0.221681	68.8	7.4426	4	23.8485	24.0471	24.0892	24.2461	23.9752	24.3232	3	3	4	3	4	3
O62258	F53F8.5	0.411153	1.32975	0.997557	0.100564	17.7	40.392	4	23.7895	23.668	23.595	23.2366	22.9727	23.6098	4	4	3	2	4	4
Q965K2;U4PRR4;U4PEV8;U4PBN2;U4PBH1	F53H1.1	0.339103	1.26497	1.55855	0.0276343	21.6	109.9	13	26.2656	26.2324	26.0703	25.9097	25.6921	25.9493	11	11	12	10	10	9
Q86MG4;O45075	F53H1.4	0.0117588	1.00818	0.0329635	0.926908	14.9	143.08	10	25.4115	25.4294	25.5045	25.5206	25.2056	25.584	10	9	8	9	9	9
Q93778	F53H4.2	0.723326	1.65098	2.02055	0.00953783	43.4	24.38	6	27.6986	27.4404	27.4212	26.5955	26.7643	27.0303	6	6	6	6	5	3
Q9N4K0	F54A3.5	0.0411625	1.02894	0.0409116	0.910099	60	11.132	7	27.1065	27.076	27.1931	27.2397	26.4319	27.5805	6	7	7	6	5	4
E1B6R3;P34445;E1B6R4;D1MN62;E1B6R5	F54C8.7	0.122709	1.08878	0.502708	0.314262	53.3	30.269	9	27.0617	26.8979	26.6938	26.7464	26.7657	26.7732	9	9	9	8	8	9
Q20753	F54C9.3	0.379464	1.30086	0.63674	0.230813	51.9	9.2902	4	26.8625	26.2507	26.2686	26.3753	25.7593	26.1089	4	4	4	4	3	4
Q20760	F54C9.9	-0.141292	0.906707	1.06159	0.0867774	8.6	87.055	4	24.3722	24.4061	24.3456	24.4662	24.4461	24.6354	2	3	3	4	3	3
Q20762;Q21874	F54D1.6	0.738602	1.66856	1.62562	0.02368	11.2	163.2	9	26.508	25.9199	26.1153	25.6063	25.2206	25.5006	7	8	8	7	4	6
A0A486WXG9	F54D11.4	-0.136176	0.909928	0.351249	0.445401	36.5	21.52	6	24.6405	24.7902	24.68	24.7737	24.611	25.1345	4	4	3	5	6	4
G5EE46	F54D5.12	-0.89115	0.539184	2.75376	0.00176295	68.6	53.361	20	28.6645	28.7883	28.823	29.5438	29.5355	29.8699	18	17	19	19	20	18
Q20769	F54D5.3	0.241787	1.18246	0.555476	0.278307	18.8	20.533	2	25.7673	25.3279	25.3359	25.2103	25.0287	25.4667	2	2	2	2	2	2
Q20772	F54D5.7	-0.211323	0.863745	0.817493	0.152232	57.5	44.964	15	28.8842	28.9014	29.0302	29.2211	29.2955	28.9332	14	13	13	14	15	14
G5EEW5	F54E12.2	-0.572045	0.672663	2.06308	0.00864801	16.6	122.57	10	24.1131	24.3126	24.1101	24.9356	24.7171	24.5992	5	6	5	8	7	7
Q9TXK1	F54E2.1	0.926844	1.90111	2.07315	0.00844995	28.1	43.287	6	28.4949	28.3067	28.6142	27.6228	27.2202	27.7923	5	6	6	6	6	6
Q20790	F54F7.3	1.64146	3.11981	3.86154	0.000137549	30.2	21.355	5	25.5362	25.5171	25.4726	23.7729	23.7366	24.0921	3	3	3	3	2	3
Q8T3H1;H2KYZ8	F55A12.2	0.805679	1.74797	0.845608	0.14269	5.2	27.678	2	23.5764	22.1803	22.411	21.925	22.0771	21.7485	1	2	2	2	2	1
O01756	F55A12.5	-0.321607	0.800178	2.59475	0.00254243	22.9	94.055	10	25.4529	25.4966	25.4251	25.7026	25.7855	25.8514	8	8	7	9	7	6
O17891	F55B11.2	0.644325	1.56301	2.24124	0.00573803	56.4	25.007	13	29.2346	28.9617	28.9504	28.2539	28.4778	28.482	12	13	13	10	11	9
O17893	F55B11.3	-0.264206	0.832657	0.566016	0.271634	40.7	26.132	6	27.5186	27.3238	27.4453	27.8776	27.2949	27.9078	5	5	5	4	6	4
O17890	F55B11.4	0.124539	1.09016	0.168936	0.677742	25.5	15.375	2	25.8344	25.8236	25.8625	26.199	25.2356	25.7122	2	2	2	2	2	2
H2L079;H2L080	F55C12.5	0.279479	1.21376	0.27408	0.532011	7.2	98.677	3	21.9947	22.2718	22.1796	22.2376	21.0683	22.3018	2	3	2	3	1	2
L8E6W9;O61851	F55F10.1	-0.197573	0.872016	0.785772	0.163767	10.4	491.8	26	26.6776	26.7362	26.8215	26.7879	26.889	27.1511	15	16	18	19	20	16
P91340	F55F8.2	-0.515883	0.699365	1.80357	0.0157191	25.5	84.692	13	25.831	25.9658	25.9385	26.2114	26.4411	26.6305	9	10	12	9	10	9
P91341	F55F8.3	-0.302652	0.810761	0.970222	0.107097	32.2	102.2	20	26.0071	26.3393	26.2019	26.2772	26.5289	26.6502	10	15	14	13	18	15
Q20848	F55G1.9	0.188254	1.13938	0.799533	0.15866	33.4	32.057	6	25.8975	25.986	25.7191	25.5714	25.8243	25.6422	3	3	5	6	6	5
Q9XUD8	F55G11.2	0.461957	1.37741	0.168657	0.678177	29	37.426	5	23.6468	24.8524	24.1427	24.2668	25.12	21.8693	2	4	4	4	5	0
G5EC22;Q9XUD6	F55G11.4	1.95949	3.88923	1.41188	0.0387365	15.5	37.401	3	28.7515	28.367	28.1304	27.5054	26.5077	25.3574	3	3	3	3	3	3
P90889	F55H12.4	0.104637	1.07522	1.61774	0.0241133	46.6	22.043	6	28.1761	28.1622	28.0948	28.0088	28.0509	28.0596	6	6	6	6	6	6
O44517;U4PC34	F56A11.5	0.0122458	1.00852	0.0302881	0.932635	51.5	38.771	11	26.8335	26.9222	26.7049	26.9664	26.5712	26.8862	10	10	9	11	10	7
Q95ZS5;O45574;REV__Q17912	F56A8.3	-0.0857391	0.942302	0.221081	0.601062	30.9	49.409	9	28.0713	28.1074	28.1249	28.3235	27.8866	28.3509	8	9	9	9	9	9
Q9TXR7;H2L085	F56B3.11	0.0214329	1.01497	0.0464651	0.898535	20.7	24.091	3	26.065	26.2975	26.3369	26.1515	26.0172	26.4663	3	3	3	3	3	3
C3JXE2;H2L086	F56B3.4	0.682786	1.60524	0.357401	0.439136	18.1	59	6	23.1216	23.7634	23.5955	21.2754	23.4372	23.7196	4	4	3	1	2	3
H2KY88;Q8MQ22;A0A486WX46;A0A486WY26	F56C9.10	-0.106551	0.928806	0.702356	0.198447	12.5	111.75	7	25.7063	25.8526	25.7225	25.8365	25.7972	25.9673	7	6	7	7	6	6
H2KY87;A8WFF4;H2KY89	F56C9.6	-0.563994	0.676427	2.53489	0.00291816	23.4	37.087	4	25.3702	25.2173	25.5082	25.8904	25.9686	25.9287	4	4	4	4	4	4
Q20865	F56C9.7	-0.242087	0.845521	0.349404	0.447297	26.2	26.3	3	24.6404	24.2412	24.3072	25.1124	24.2175	24.5851	3	3	3	3	2	3
Q20877	F56D3.1	0.602227	1.51806	3.3412	0.000455826	23.4	49.221	6	26.4425	26.4595	26.531	25.9525	25.7812	25.8928	6	5	5	4	4	5
Q20881;I2HAJ8	F56D5.6	1.27648	2.42247	2.99116	0.00102056	29.6	49.5	6	26.2513	25.9725	26.0393	24.9702	24.569	24.8945	6	6	6	5	5	4
P90893	F56F10.1	0.084575	1.06038	0.275196	0.530645	12.6	60.567	5	25.4457	25.7691	25.5727	25.6588	25.4901	25.3848	4	5	5	5	5	3
Q9TZ65;Q8MXF1	F56F11.4	-0.0441297	0.969875	0.141213	0.722415	50.4	45.69	18	28.8331	28.9311	28.9743	28.8853	28.8164	29.1692	17	17	15	17	16	17
Q20939	F57B9.1	0.356411	1.28024	1.33149	0.0466128	39.4	26.1	6	25.6302	25.4987	25.4203	24.9429	25.2906	25.2464	6	6	5	6	6	3
O62265;U4PAQ6;A0A0K3ARL4	F57C2.5	0.307778	1.2378	0.694596	0.202024	36.1	43.515	11	27.009	27.1634	27.1217	26.9277	26.4026	27.0404	10	9	10	10	9	10
Q20950	F57F5.1	-0.808311	0.57105	2.87328	0.00133881	51.3	38.328	14	29.7342	29.6455	29.5111	30.5671	30.4505	30.2981	11	11	12	14	14	14
Q20969	F58B3.4	-0.235484	0.8494	0.895101	0.127321	14.3	68.355	7	25.1536	25.087	24.8199	25.2279	25.1539	25.3852	6	7	5	6	4	6
Q20965	F58B3.6	0.433017	1.35005	1.35964	0.0436878	32.2	45.57	8	25.4968	25.7519	25.7595	25.3318	25.3816	24.9957	7	6	7	5	6	7
Q20974	F58B4.5	2.31987	4.99287	3.53158	0.00029405	60.5	48.763	18	31.1163	30.7229	30.9701	28.3005	28.8097	28.7396	17	18	17	13	14	12
Q09544	F58F12.1	-0.192844	0.874879	1.18531	0.0652658	62	16.927	8	30.1187	30.2113	30.0817	30.3715	30.418	30.2007	8	8	8	8	8	8
H2KZC6;Q20990	F58F9.3	0.047877	1.03374	0.104947	0.785331	29.3	19.875	4	24.199	24.1768	24.302	24.1815	24.4531	23.8996	4	4	4	4	4	4
Q21012	F58H1.3	-0.0388056	0.973461	0.121747	0.755532	47.2	27.955	7	26.0216	26.1818	26.1375	26.1572	26.3338	25.9663	7	7	7	5	7	6
Q2V4S7	F59A6.12	-0.0949338	0.936315	0.0840554	0.824033	24.8	13.534	2	24.1234	23.0599	22.8434	23.3191	23.4881	23.5043	2	2	1	2	2	2
O61880	F59B1.2	0.127851	1.09266	0.281372	0.523152	42.2	17.756	2	29.5106	29.4043	29.3273	29.5957	29.2733	28.9897	2	2	2	2	2	2
O61882	F59B1.8	0.478178	1.39298	1.05232	0.088651	41.2	47.239	9	25.4787	25.2459	24.9416	24.5862	25.0362	24.6093	7	7	6	6	2	2
P34480	F59B2.3	0.219336	1.1642	0.10157	0.791461	15.3	44.887	3	24.1382	22.6515	24.3494	24.0155	24.0964	22.3691	3	1	2	2	2	1
Q93831	F59C6.5	-0.455146	0.729437	1.84872	0.014167	45.8	31.242	12	28.1102	28.466	28.3568	28.7471	28.7262	28.8251	10	10	10	11	12	12
Q17449	faah-1	0.129194	1.09368	0.240666	0.574558	20.3	64	6	24.9601	24.9143	25.2388	25.1484	24.5429	25.0344	4	4	5	5	5	5
Q17447	faah-2	0.625584	1.54284	0.866927	0.135854	37	63.668	11	26.7303	26.5096	26.7381	26.397	25.3806	26.3236	10	9	7	8	6	8
O45089	faah-3	-0.276803	0.825418	1.07265	0.0845951	30.7	63.887	8	25.074	25.35	25.2028	25.6683	25.4029	25.3861	6	6	6	8	6	4
Q9U217	faah-4	0.139882	1.10181	0.3457	0.451128	34.8	71.729	13	26.827	27.0215	26.7956	26.9078	26.4377	26.8789	10	12	11	11	12	10
Q94272	fah-1	-0.279147	0.824078	1.29483	0.0507193	61	46.044	17	29.6005	29.7446	29.7178	29.8247	30.1359	29.9397	13	14	14	14	15	14
P34673	fahd-1	0.183614	1.13573	0.875515	0.133194	32.7	23.335	5	27.0724	27.0098	27.0825	27.0384	26.7096	26.8658	5	5	5	5	5	4
P34382	far-1	0.633408	1.55122	2.59329	0.00255101	58.8	20.109	12	30.1557	29.855	30.0746	29.4417	29.4	29.3434	11	10	11	9	11	10
P34383	far-2	0.463301	1.37869	1.03475	0.0923102	59.9	20.035	15	30.6867	30.2676	30.641	30.0456	30.3617	29.7982	13	14	13	12	14	11
Q19478	far-3	1.57563	2.98067	0.687268	0.205462	41.8	20.905	6	26.2895	26.3277	26.351	25.7017	25.8762	22.6635	5	5	4	3	4	1
Q9XUB7	far-6	0.474942	1.38986	1.35467	0.0441911	55.4	20.606	11	29.4312	29.4039	29.3756	28.8414	29.2444	28.7001	11	11	11	11	11	10
Q9TZ51;A0A0K3AWY0;H2KY95	far-7	1.10386	2.1493	0.888424	0.129293	52.2	15.375	5	24.7986	23.7269	24.191	23.5904	23.6567	22.1579	5	5	4	3	3	1
Q21152	far-8	0.778545	1.7154	0.753397	0.176442	19.4	26.394	4	24.2654	24.2531	24.1448	23.9531	23.8776	22.497	3	2	3	3	4	1
Q9TZL9	fard-1	-0.705889	0.613065	1.69942	0.0199793	41	61.246	16	27.2467	27.5479	27.3974	28.4093	27.8342	28.0661	13	14	16	15	14	11
Q9GYS8;Q86B36	fars-1	-0.208736	0.865295	1.57148	0.026824	60.9	62.728	19	29.2676	29.4388	29.3313	29.4898	29.5637	29.6104	17	17	18	17	17	16
G5ECI8;G5EEN1;B1V8K6	fars-2	-0.0709902	0.951984	0.393702	0.403923	34.3	52.723	13	26.9737	27.1166	27.1	27.046	27.105	27.2522	13	12	12	13	12	12
Q19713	fars-3	-0.188412	0.877571	1.10527	0.078474	41.8	66.061	21	29.2269	29.2306	29.1741	29.3002	29.553	29.3435	17	18	17	17	20	18
P91871	fasn-1	-0.255873	0.83748	1.17683	0.0665532	58.6	289.22	109	31.3807	31.5106	31.5867	31.6061	31.7472	31.8924	95	97	101	96	98	93
Q9NEQ0	fat-1	-1.39444	0.380393	2.20439	0.00624613	20.4	46.558	9	26.5424	27.1658	26.8614	28.1928	27.9469	28.6132	6	7	6	8	8	6
G5EGA5;A0A061AJ35	fat-2	-0.582279	0.667908	0.862782	0.137157	25.3	43.462	11	28.2255	28.6822	28.4356	29.4384	28.4821	29.1697	11	10	10	11	10	9
Q23221;N1NTM6	fat-3	-0.861706	0.550301	1.44098	0.0362257	12.6	51.772	4	22.2995	22.9236	22.6356	23.7813	23.0729	23.5897	2	3	3	3	3	3
G5EG11	fat-4	-1.00094	0.499674	2.14574	0.00714931	16.1	52.347	5	24.5333	24.9301	24.7918	25.9483	25.4362	25.8736	2	4	3	4	4	5
G5EGN2;G5EGH6	fat-6	-0.895878	0.53742	1.30624	0.0494035	23.3	39.059	7	24.8221	25.7466	24.8937	26.2323	25.8166	26.1012	4	5	3	7	6	7
I7K4J6;I7J4C9;I7LHV9;Q23587;I7LFE6;I7K4J2;I7LHV8;I7J4C8;I6Z0I7	fbn-1	2.77594	6.84921	2.50515	0.00312502	7.9	228.98	8	24.5552	24.075	24.2906	20.711	21.8485	22.0335	7	6	5	0	1	0
G5EBJ7	fbp-1	-0.226414	0.854757	1.04031	0.0911368	64.2	37.187	18	30.4815	30.6265	30.4678	30.7067	30.9229	30.6256	17	18	18	18	18	17
G5EDX9	fbxa-101	0.00477473	1.00332	0.00512726	0.988263	20.2	39.195	4	23.4093	22.8263	22.4641	22.6737	22.8831	23.1286	0	3	3	3	3	4
P91522	fbxa-64	0.416765	1.33493	1.69664	0.0201078	31.9	35.897	6	24.339	24.7181	24.4893	24.0663	24.1133	24.1166	4	4	5	4	3	4
O45159	fbxa-65	0.686955	1.60988	0.375971	0.420755	19.5	35.915	4	23.3063	23.2781	23.0348	22.9174	21.0472	23.5938	2	2	2	2	1	2
A0A0K3AVH4;A0A0K3ARZ7	fbxa-72	-0.440822	0.736715	0.467689	0.340652	15.9	34.862	4	23.2194	24.035	23.3106	23.3851	24.0288	24.4736	2	3	3	4	4	4
Q2V079	fbxb-90	-0.199489	0.870859	0.305399	0.494995	7.5	37.134	2	29.0918	28.809	28.835	29.2892	28.6174	29.4277	2	2	2	2	2	2
O16541	fbxc-50	-0.732906	0.601691	1.88394	0.0130635	15.5	39.759	3	23.0608	23.59	23.5174	24.1796	24.0299	24.1574	3	3	3	3	3	3
Q9XVE5	fce-1	0.629021	1.54651	1.79573	0.0160056	22.9	50.698	6	27.4564	27.3319	27.1707	26.8902	26.4377	26.7441	4	5	6	3	4	4
Q95QG8	fcp-1	0.25325	1.19189	1.18531	0.0652657	16.1	74.412	7	25.7639	25.7658	25.8739	25.4177	25.4966	25.7296	6	6	7	5	5	4
O62336	fdps-1	0.292007	1.22434	1.93972	0.0114889	24.1	40.266	7	25.9109	25.7615	25.8925	25.5066	25.6549	25.5274	7	7	6	5	5	7
G5EBW5	fecl-1	0.316394	1.24521	0.975857	0.105717	55.3	42.679	12	25.979	26.082	26.1136	25.97	25.7865	25.4689	8	9	10	8	8	8
P49594	fem-2	0.12918	1.09367	0.360477	0.436037	20	50.897	6	26.2318	25.9843	25.813	25.878	25.7314	26.0323	6	5	5	4	5	4
O44827	fgt-1	0.582055	1.49698	1.33116	0.0466489	12.9	55.068	3	26.9676	27.2263	27.302	26.6094	26.263	26.8774	3	3	3	3	3	3
Q22053	fib-1	-0.354848	0.781952	2.44843	0.00356099	53.7	36.383	16	31.5216	31.4835	31.5614	31.9834	31.8266	31.8211	15	15	15	16	15	15
O16293;A0A164D3G3	fipp-1	0.310148	1.23983	1.69584	0.0201444	14.8	56.925	4	24.8003	24.8384	24.7973	24.5483	24.6146	24.3426	3	3	3	3	4	4
Q20277	fipr-21	-0.633619	0.644558	2.81054	0.00154688	58.9	10.619	4	29.2696	29.4415	29.5217	30.1031	30.0508	29.9798	4	4	4	4	4	4
Q6AHP8	fis-2	0.672375	1.59369	1.60042	0.0250945	35.8	16.501	4	25.0578	24.7004	24.967	24.4561	24.3272	23.9249	4	4	4	3	4	2
Q20107;F1LIM6	fkb-1	0.248933	1.18833	1.55375	0.0279414	57.6	15.472	7	29.319	29.1536	29.1673	28.9007	29.066	28.9264	6	6	7	6	5	6
Q9U2Q8	fkb-2	0.303967	1.23453	1.54328	0.0286232	79.6	11.64	8	31.3037	31.148	31.1301	30.7734	31.0218	30.8747	8	8	7	8	8	7
O16309	fkb-3	-0.310148	0.806559	2.10195	0.00790765	67.4	29.08	11	27.4945	27.5875	27.631	27.8507	27.976	27.8167	8	9	8	9	8	10
Q23338	fkb-4	0.270857	1.20652	1.75247	0.0176821	17.4	29.328	3	24.2851	24.279	24.172	23.9	24.0914	23.9322	3	3	3	3	3	3
P91180;Q95Q60	fkb-5	0.0790361	1.05631	0.553215	0.27976	53	29.937	16	29.0228	29.0989	28.9817	28.8534	28.9805	29.0323	15	16	15	14	13	14
O45418	fkb-6	-0.318862	0.801702	0.686192	0.205972	44.5	48.059	19	29.7404	29.7787	29.7595	29.9897	30.4803	29.7653	17	17	17	18	19	15
Q22017;I2HAD5;I2HAD4	flad-1	0.514078	1.42808	1.91704	0.0121049	17.1	58.964	7	24.9741	24.8831	24.7253	24.2096	24.3065	24.5241	6	7	6	5	5	3
P34268;REV__Q18969	fli-1	2.84607	7.19041	0.865503	0.1363	8.4	144.81	6	25.1522	25.5545	25.5194	25.6024	21.242	20.8435	4	3	3	3	1	1
U4PBJ9;U4PM01;U4PR92;D0IMZ5;D0IMZ7;U4PB53;D0IMZ8;U4PEE3;U4PEF1;U4PB58;U4PBK4;U4PM04;U4PRA0;U4PEE8;U4PM09;U4PR97;D0IMZ6;Q9TYW4	fln-1	0.208732	1.15567	1.07129	0.0848608	50.1	246.55	80	32.2312	32.0923	32.1033	32.0266	31.7743	31.9997	73	69	73	73	72	65
D0VWL6;A0A0K3AT80;A0A4V0INA2;A0A4V0IKI4;A0A4V6M3C1;A0A4V0IK09;A0A4V0IN32;A0A0K3AT74;A0A4V0IK63;A0A0K3AW96;D0VWL7;A0A0K3ASN4;A0A0K3AYI1;A0A0K3AYH6;A0A0K3AVH8;D0VWL8;A0A0K3AWA2;A0A0K3AT86;A0A0K3ASN9;A0A0K3AVI4;A0A0K3AVH5;A0A0K3ASM8	fln-2	0.510153	1.4242	1.45074	0.0354208	16.3	396.93	33	27.4959	27.1541	27.4603	27.0949	26.8005	26.6846	31	28	32	27	20	26
Q18026	flu-2	-0.458602	0.727691	2.33888	0.00458272	65.5	54.049	25	29.5797	29.6731	29.614	30.0771	30.2129	29.9525	24	24	22	22	23	20
G5EDP6	fmo-1	0.40498	1.32407	0.78142	0.165417	13.7	61.204	5	24.5998	24.3899	24.3337	24.451	23.6783	23.9792	4	4	4	4	5	4
G5EDG8	fmo-4	-0.317064	0.802702	0.488949	0.324378	15.8	64.892	6	24.2721	24.2999	24.2276	24.9016	24.022	24.8272	4	5	5	5	4	5
G5ED43;A0A0K3AS63	fmo-5	-0.256136	0.837328	0.304563	0.495948	14.7	58.735	4	22.4121	22.8686	22.6739	23.0664	23.3577	22.2989	3	2	4	4	2	3
O44501	fnta-1	0.0308469	1.02161	0.09362	0.806084	40.5	38.469	10	26.7445	26.7713	26.5904	26.5638	26.5722	26.8776	10	8	9	8	9	7
Q19752	fntb-1	0.0173028	1.01207	0.0622392	0.866485	47.1	45.093	10	26.4103	26.28	26.3014	26.2582	26.4851	26.1966	7	8	9	8	10	8
O45166	folt-2	-0.558943	0.678799	0.605447	0.248058	7.8	48.964	3	24.4788	25.4261	25.6629	25.9266	25.9706	25.3475	1	3	3	3	2	3
G5EGH9;M1ZMI3	fre-1	-0.0604623	0.958957	0.154382	0.700839	16.9	66.41	6	24.277	23.8141	24.0017	24.1646	24.1329	23.9767	4	4	6	3	4	4
O18282	frg-1	0.280448	1.21457	0.881524	0.131364	24.5	30.268	4	24.929	24.5255	24.7298	24.3286	24.3867	24.6278	3	3	4	3	3	3
Q9TY03	frh-1	-0.0104459	0.992786	0.0192251	0.956698	44.9	15.718	3	24.2087	24.3234	24.3966	24.416	24.5588	23.9854	3	3	3	3	3	3
Q9BL72	frl-1	0.847741	1.79968	0.417597	0.382299	6	123.99	4	23.7281	23.4636	22.0263	22.2037	21.051	23.4201	3	4	2	1	1	2
G5EEP9;G5EEG8;G5EBP4;G5EFD6	frm-1	0.107431	1.07731	0.486812	0.325978	34.1	512.47	35	29.1806	29.05	29.0284	29.0279	28.8163	29.0926	33	32	30	32	32	26
H2KYZ6;Q95Q79;H2KYZ7	frm-4	0.156826	1.11483	0.584866	0.260096	10.1	71.757	3	24.378	24.2689	24.4253	24.4169	24.0549	24.1299	3	2	3	3	3	3
A0A4V0IMZ6;A0A4V0IJR4;A0A4V0IK98;A0A4V0IJV5;Q33BL4;H8W3Y2	frm-5.2	0.672323	1.59364	0.513037	0.306876	6.6	152.29	5	22.7221	22.8025	22.6267	22.2251	20.9758	22.9335	3	3	3	1	1	1
Q9TYS3	ftn-2	1.0217	2.03031	0.853155	0.140231	21.2	19.593	2	24.0026	24.4222	24.0998	22.6444	24.2362	22.5791	2	2	2	1	2	1
Q20655	ftt-2	0.339563	1.26537	1.21945	0.0603319	48	28.067	14	31.5298	31.0967	31.2146	30.962	30.9596	30.9008	8	8	8	8	8	7
Q17935;Q17936;Q2XMZ9	fubl-1	0.10047	1.07212	1.14955	0.0708679	47.9	62.859	19	27.8289	27.7481	27.8553	27.7338	27.7378	27.6594	14	14	16	14	15	11
Q23487	fubl-2	-0.00902621	0.993763	0.0539	0.883283	55.8	59.314	24	29.2206	29.1552	29.1125	29.1425	29.1065	29.2664	21	22	21	21	19	19
Q9BLA0	fubl-3	0.136006	1.09886	0.500112	0.316146	17.2	69.923	8	25.5158	25.269	25.3097	25.0761	25.2195	25.3909	8	8	7	6	6	6
O17214	fum-1	0.271002	1.20665	1.3937	0.0403921	73.5	53.646	21	31.6578	31.595	31.6157	31.3637	31.1925	31.4993	21	21	21	18	19	18
Q95Y73	fusm-2	0.226932	1.17034	1.31938	0.0479319	11.8	81.331	7	24.6286	24.4425	24.5463	24.4249	24.2909	24.2207	7	6	6	4	4	5
A0A1N7SYQ6;Q18265	fust-1	-0.0183983	0.987328	0.0927849	0.807635	24.9	40.156	7	26.1687	26.1154	26.2381	26.3146	26.1373	26.1254	5	6	5	5	6	5
G5EFP5	fut-3	-0.732082	0.602034	0.467193	0.341041	9.2	45.744	2	23.285	21.7717	21.9682	23.1941	22.1821	23.845	2	1	1	2	1	2
Q23424	fzo-1	0.122662	1.08874	0.54097	0.28776	36.8	87.461	17	27.0759	26.9716	26.975	26.9091	26.7111	27.0343	15	16	15	14	12	11
Q09373	fzy-1	-0.200688	0.870135	0.710448	0.194783	21.7	56.384	6	24.3619	24.4672	24.3131	24.8228	24.4648	24.4567	5	5	5	6	6	5
O16519	gad-1	0.18397	1.13601	1.54591	0.0284505	29.8	69.045	11	24.8055	24.8869	24.9588	24.6356	24.7393	24.7244	9	8	8	7	7	5
Q564Q1	gale-1	-0.435129	0.739628	0.879982	0.131831	63	37.883	13	29.141	29.2282	29.1686	29.9887	29.6553	29.1992	11	11	10	9	12	12
Q21801	gana-1	0.97417	1.96451	2.20483	0.00623983	14.2	51.423	6	24.9073	24.8802	24.4753	24.0145	23.6083	23.7174	4	4	6	2	2	2
Q8I711;Q10039	gars-1	0.0221233	1.01545	0.151423	0.705629	60.8	76.483	35	30.4341	30.3838	30.3188	30.3611	30.2801	30.4292	30	30	32	31	33	26
Q93873	gas-1	-0.346933	0.786254	0.871082	0.134561	43.6	54.562	15	28.3529	28.7124	28.2956	28.8389	28.5557	29.0071	13	11	11	15	13	13
O16580	gba-1	0.732683	1.66173	1.05054	0.0890146	40.2	58.167	11	26.6855	25.9344	25.8977	25.8183	25.3808	25.1204	10	8	8	8	6	7
Q9UB00	gba-4	-0.373412	0.771954	0.864759	0.136534	26.8	58.247	8	25.7884	25.6189	25.6207	26.2119	26.271	25.6653	5	5	5	5	6	7
G5EGS5;H8ESE7	gbf-1	-0.0432078	0.970495	0.11235	0.772058	12.5	219.53	15	26.1328	26.3647	26.1595	26.1561	26.1316	26.499	10	12	10	7	8	8
A0A0K3ASB9;H2L099;A0A0K3ASW2;A0A0K3AVW5	gck-1	-0.0466086	0.96821	0.106962	0.781696	23.9	68.788	8	25.3819	25.0673	25.3468	25.1132	25.5331	25.2894	8	7	7	7	6	4
G5EEN4	gck-3	0.234994	1.1769	0.58532	0.259824	23.3	64.051	7	25.9103	25.4402	25.874	25.5184	25.334	25.6672	6	7	6	6	5	6
B3CJ34	gcn-1	-0.0518201	0.964718	0.384284	0.412778	53	289.75	99	30.4334	30.5203	30.5467	30.4694	30.5612	30.6253	85	85	88	81	82	78
G8JYE4;P91406	gcp-2.1	0.183606	1.13572	0.390336	0.407065	5.6	83.682	2	22.5692	22.426	23.0782	22.4937	22.5342	22.4947	2	2	1	2	2	2
Q20117	gcs-1	0.0898476	1.06426	0.462206	0.34498	38.7	74.368	20	27.5475	27.6221	27.6021	27.3444	27.6157	27.5419	18	18	18	15	15	15
O62122	gcsh-1	-0.793049	0.577123	2.84749	0.00142072	22.3	16.521	3	25.5587	25.5389	25.3431	26.3263	26.3664	26.1273	3	2	2	2	3	3
Q20634	gcsh-2	0.194356	1.14421	0.430376	0.371214	15.1	16.03	3	26.2267	26.2083	26.4456	25.8809	26.4507	25.9659	3	3	3	3	3	3
Q22968	gcst-1	-0.281	0.823021	1.81768	0.0152167	62.7	43.92	18	29.3672	29.591	29.4173	29.7206	29.764	29.7338	16	17	18	17	18	16
Q86GV3;Q6DNF4	gcy-28	0.621735	1.53872	0.515835	0.304905	8.8	144.99	7	23.9152	24.0103	23.9829	23.8523	22.292	23.8989	4	3	4	4	1	3
Q23621	gdh-1	0.281562	1.21551	0.229995	0.58885	79.5	58.794	42	32.4795	33.2101	33.372	32.2484	33.5172	32.4513	39	40	38	36	35	36
G5EBR1;Q2V4S2;E9P8A8	gdi-1	-0.0989151	0.933735	0.685543	0.20628	83.6	50.024	25	31.3768	31.2404	31.4623	31.4424	31.4529	31.481	23	22	24	22	24	22
G4SI07	gei-15	0.34279	1.26821	1.26206	0.0546945	63.6	44.577	15	27.9868	27.5582	27.7032	27.446	27.3806	27.3932	12	12	15	14	13	10
Q94361	gei-17	0.0287902	1.02016	0.176351	0.666267	5.3	88.138	3	23.3628	23.3691	23.21	23.223	23.2939	23.3386	3	3	2	3	3	3
H2L0F7;H2L0F6;Q8ITW3;H2L0F5;Q65CL5	gei-4	0.698854	1.62322	1.72339	0.0189065	7.6	62.484	3	23.9771	23.5801	23.9966	23.3576	23.1683	22.9314	2	2	3	2	2	2
G5EER4	ger-1	0.487476	1.40199	2.44547	0.00358533	19.4	35.551	3	25.1476	25.0012	25.0213	24.6987	24.4952	24.5138	3	2	2	3	2	3
Q04457	ges-1	0.794692	1.73471	2.69092	0.00203744	30.2	63.721	11	28.0628	27.7561	27.7539	27.1199	27.0907	26.978	11	9	11	9	8	9
O44518	gex-2	0.339226	1.26508	0.995373	0.101071	1.7	145.01	2	22.1351	22.2746	22.3125	22.1519	21.9208	21.6318	2	2	2	2	2	2
Q95QM8;Q19130	gfat-1	-0.415325	0.74985	2.12035	0.0075797	57.4	79.543	29	29.3745	29.5374	29.4376	29.8358	29.7639	29.9958	27	28	28	27	28	28
Q19699	gfat-2	-0.760965	0.590102	1.83413	0.0146512	57.9	79.295	28	28.0415	28.5872	28.276	29.0042	28.9336	29.2498	14	13	14	15	14	14
Q94246;Q94247	gfi-1;F57F4.4	-0.0756632	0.948906	0.187777	0.648967	24.7	227.44	33	31.1085	31.1071	30.9972	31.4448	30.9773	31.0177	31	30	31	32	30	31
P90902;Q95ZS1	gfi-2	0.704895	1.63003	0.48377	0.328269	13.4	53.687	4	23.7042	23.3202	23.3545	21.5305	23.1792	23.5544	4	3	2	3	2	2
Q9XV52	gfm-1	0.186481	1.13798	1.2636	0.0545005	44.4	83.653	20	28.5936	28.7053	28.5604	28.3289	28.5068	28.4642	17	17	19	19	20	18
P41992	ggtb-1	0.222052	1.16639	0.806639	0.156085	10.7	37.226	3	24.9549	25.123	25.1416	24.6658	24.833	25.0546	3	3	3	3	2	2
O61208;Q8ITY3	gip-1	0.00367546	1.00255	0.013858	0.968595	9.9	100.28	5	24.1277	24.1345	24.1701	24.1041	24.0116	24.3055	3	4	4	4	4	2
G5EF84	gip-2	0.216583	1.16198	0.376153	0.420578	13.1	73.375	6	23.7063	23.4425	23.9631	23.5874	23.1216	23.7533	2	4	4	3	2	2
Q21924	gkow-1	0.285557	1.21888	0.51815	0.303284	10	51.711	2	23.6975	23.4182	23.1552	23.4389	22.8028	23.1726	2	2	2	2	2	2
P30627	glb-1	-0.353577	0.782641	0.482099	0.329534	46.5	18.501	6	27.1962	26.7624	26.6155	27.1858	27.6863	26.7628	4	5	4	5	6	5
Q17339	gld-1	-0.528863	0.693101	1.89083	0.0128578	49.2	50.586	16	28.1989	28.3966	28.2	28.6132	28.9757	28.7932	13	14	14	14	14	15
O17087;A0A0K3AWQ7;A0A0K3ARE1	gld-2	-0.468828	0.722551	1.38044	0.0416446	13.2	124.61	8	24.743	25.0129	24.6811	25.0921	25.2436	25.5078	7	6	6	8	8	7
Q21962;Q86LS6	gldc-1	-0.624957	0.648439	4.64497	2.26481e-05	61.2	108.86	42	30.2715	30.3077	30.3015	30.9688	30.8977	30.889	35	39	41	41	39	37
G5ECS4	glf-1	2.57388	5.95411	4.45955	3.47099e-05	21.4	54.401	6	25.5373	25.2525	25.5145	22.7897	23.0355	22.7575	6	5	6	0	0	0
P34689	glh-1	-0.388916	0.763703	1.8518	0.0140669	66.8	79.779	32	30.6099	30.781	30.6359	30.9126	31.1588	31.1221	28	28	28	28	28	29
Q966L9	glh-2	-0.285694	0.820347	3.31645	0.000482554	49.6	100.4	30	26.9195	26.9206	26.8853	27.2196	27.1443	27.2185	14	12	12	14	15	11
O01836	glh-3	-0.417631	0.748653	1.65172	0.0222987	18.6	79.727	7	23.6605	23.6325	23.68	24.158	24.2187	23.8491	5	4	5	3	4	4
O76743	glh-4	-0.178382	0.883694	0.755461	0.175606	54.2	120.64	34	28.8006	28.9706	28.6787	28.8931	28.9682	29.1238	33	34	34	33	33	33
Q95YD1	gln-1	-0.198208	0.871633	0.479778	0.3313	32.5	43.601	6	25.9431	25.7428	25.7171	25.7076	26.2774	26.0126	6	6	6	5	5	6
P34497	gln-2	0.902482	1.86928	0.920815	0.120001	17.4	41.283	4	24.0555	23.5663	23.4312	23.2185	23.1783	21.9487	3	3	2	3	2	2
Q9U307;Q2HQL4;H8ESF5	gln-3	0.272924	1.20825	1.41598	0.0383723	65.5	43.6	25	30.6036	30.4059	30.392	30.2189	30.0833	30.2804	22	22	23	23	22	23
Q9XVU2	gln-5	0.0928707	1.06649	0.438863	0.36403	49.6	41.618	14	27.4819	27.7365	27.5748	27.5036	27.4154	27.5955	10	11	10	10	7	8
O02225	gln-6	-0.272876	0.827668	1.34995	0.044674	57.9	41.391	16	28.4812	28.6739	28.5265	28.846	28.6986	28.9556	15	14	14	15	14	15
B0M0N9;B0M0P0;B6VQ90;H2L2H2;H2L2H3;U4PRW7	glna-1	0.701738	1.62646	2.88562	0.0013013	18.5	89.572	11	26.3606	26.2855	26.3083	25.6869	25.4482	25.7141	9	8	10	7	7	7
Q19013	glna-2	-0.00579961	0.995988	0.00646306	0.985228	14.2	68.335	4	23.6796	23.605	23.6171	23.825	23.0646	24.0294	2	3	3	2	2	2
G5EBF0	glo-1	0.44157	1.35808	0.211536	0.614418	23.6	23.589	3	23.7199	23.9213	23.9889	24.4603	21.8464	23.9987	3	3	3	3	1	3
Q09253	glod-4	0.82553	1.77219	2.81389	0.00153499	29.2	32.093	6	25.9492	26.2255	26.0178	25.1163	25.2485	25.3511	6	6	5	6	5	2
Q9U1Q4	glp-4	-0.311607	0.805744	1.56309	0.0273468	49.9	118.92	43	30.8046	30.8893	30.7466	30.9773	31.1381	31.2599	39	40	39	39	39	37
Q9N456	glrx-10	0.095094	1.06814	0.2382	0.57783	59	11.298	6	29.6681	29.2464	29.257	29.3003	29.4206	29.1653	6	6	5	6	6	6
Q9N4P2;Q2AAC3	glrx-21	-0.0608031	0.95873	0.438554	0.364289	63	13.131	6	27.0344	27.0249	26.8957	27.1075	26.9731	27.0568	5	5	5	5	4	6
Q3Y400	glrx-22	0.211137	1.1576	1.48128	0.0330153	56.5	14.62	5	26.8223	26.6362	26.6238	26.4518	26.4999	26.4971	5	5	5	4	5	3
Q6EZG4;H2KZJ5	glrx-3	-0.11353	0.924324	0.711713	0.194217	39.2	37.939	10	27.7684	27.8658	27.7315	27.7918	28.0019	27.9127	8	8	9	9	8	10
Q9XTU9	glrx-5	0.166598	1.12241	1.55692	0.0277384	35.9	15.768	4	27.1519	27.1337	27.1192	26.9119	27.0646	26.9285	3	3	4	3	4	3
Q8I4M5	gls-1	-0.489346	0.712348	1.13804	0.072772	11.8	116.01	7	24.848	25.0808	24.5911	25.5453	25.0549	25.3878	4	4	6	5	7	4
Q10901	glt-1	1.45621	2.74387	0.467058	0.341148	10.1	54.675	3	26.0487	23.8399	26.0873	23.4772	22.1442	25.986	2	2	2	1	1	2
O45947;S6FN25	gly-10	0.643661	1.56229	0.572361	0.267694	9.1	78.97	4	23.2548	23.3102	23.3987	23.1275	21.682	23.2232	3	3	3	3	0	2
Q8I136;C6S3M5	gly-4	0.205115	1.15278	0.471865	0.337392	18.5	67.03	7	24.7599	25.2304	25.0181	25.0578	24.6817	24.6537	6	5	4	7	5	5
Q95ZJ1	gly-5	-0.236879	0.848579	0.72875	0.186746	37.5	71.381	12	26.1127	26.4429	26.4555	26.7149	26.386	26.6209	12	11	12	11	9	12
O61397;A0A0K3ASG4;A0A0K3AW23	gly-7	0.661067	1.58125	1.00066	0.0998483	21.8	68.108	5	25.2822	25.3147	24.7154	24.2944	24.12	24.9148	5	5	5	3	4	3
O45293	gly-8	-0.258376	0.836028	0.866372	0.136028	42	48.357	11	27.6464	28.0465	27.8146	27.9562	28.2189	28.1077	10	9	9	9	10	9
Q09580	gmps-1	-0.0589733	0.959947	0.739375	0.182232	53.6	82.605	25	28.8651	28.8967	28.8787	28.871	28.9565	28.9899	23	23	24	22	22	21
Q17427	gna-1	0.61116	1.52749	2.5273	0.00296962	44.2	18.459	4	24.8392	24.8103	24.7425	24.1526	24.3566	24.0493	4	4	4	4	3	3
G5EC27	gna-2	-0.627534	0.647282	0.974913	0.105947	25.6	39.578	6	23.4718	24.2897	23.8606	24.2978	24.3307	24.8762	3	5	3	4	3	3
P51875	goa-1	0.214646	1.16042	1.15618	0.0697938	41.2	40.451	12	27.8688	28.0083	27.9033	27.817	27.5631	27.7564	10	12	11	10	10	10
Q9XTQ5	gob-1	0.0671883	1.04767	0.128972	0.743067	16.2	51.912	6	23.874	23.9836	24.1334	23.8717	24.2593	23.6585	4	4	5	4	5	4
Q19989	golg-2	0.269783	1.20563	0.544704	0.285296	13.9	105.6	7	25.4248	25.197	25.0285	25.1432	24.5744	25.1233	6	6	6	5	6	5
A0A3P6PAV3;A0A3P6NI91;A0A3P6N624;A0A3P6PCP8	golg-4	-0.0549291	0.962642	0.211846	0.613979	18.7	178.91	18	26.3928	26.2687	26.0489	26.2902	26.2933	26.2917	13	11	11	12	11	10
P46577	gop-2	-0.0170002	0.988286	0.0685251	0.854033	39.2	39.657	7	26.3966	26.3561	26.5174	26.3352	26.5777	26.4081	7	7	7	7	7	7
P46576	gop-3	0.032657	1.02289	0.0805425	0.830725	13.8	47.126	5	25.2991	25.3502	25.3515	25.0681	25.2762	25.5585	5	4	4	4	4	4
Q22067	got-1.2	0.141251	1.10286	0.98479	0.103564	69.9	45.493	23	30.4221	30.242	30.4357	30.1813	30.2676	30.2271	22	21	23	22	21	21
O01804	got-2.1	-0.159731	0.895192	0.714566	0.192945	63.2	46.615	18	28.5147	28.8528	28.7015	28.7927	28.8628	28.8926	15	15	15	14	16	14
Q17994	got-2.2	0.00482496	1.00335	0.0236634	0.946971	64	45.617	17	30.9789	30.9397	31.0092	31.034	31.0385	30.8409	15	15	15	16	15	14
Q9N2V6;V6CLF2;V6CK09;Q9BIG5;Q21917;P28051	gpa-16	0.223337	1.16743	0.49779	0.317841	40.9	41.328	10	25.0416	25.1834	25.0025	24.9597	24.4868	25.111	7	7	8	8	7	6
P17343;D1MN68	gpb-1	0.430282	1.3475	1.43745	0.0365217	52.4	37.406	11	29.5147	29.346	29.4109	29.2152	29.0012	28.7643	11	11	11	11	11	10
G5ECT6	gpc-2	0.377883	1.29943	1.34981	0.0446875	45.2	7.1351	5	27.8684	28.0269	28.0484	27.7287	27.3676	27.7136	5	5	4	5	5	5
Q10003	gpcp-2	0.0337702	1.02368	0.0239219	0.946407	6.7	90.83	3	23.7721	23.5074	22.8375	23.7387	23.701	22.5759	2	2	1	2	3	1
P04970	gpd-1	-0.0783621	0.947132	0.227587	0.592124	71.6	36.382	20	28.9036	28.9756	28.8564	29.2048	29.0109	28.7551	2	2	2	2	2	2
P17330	gpd-3	0.415905	1.33414	1.94996	0.0112211	73.3	36.459	22	33.2877	33.1716	33.3665	32.8271	33.0011	32.7499	20	20	20	18	20	19
P17331	gpd-4	-0.0504748	0.965618	0.388928	0.408387	71.6	36.426	20	31.253	31.3007	31.2071	31.3146	31.3807	31.217	15	15	14	16	15	15
A7LPE6;Q7JMU1;P34517;A7LPE5	gpdh-2	0.183954	1.13599	0.971988	0.106663	76.4	39.281	18	29.9571	29.6995	29.8454	29.7339	29.6483	29.5679	17	17	17	18	18	16
P90795	gpdh-3	0.104588	1.07519	0.335837	0.46149	37.7	80.806	18	28.3989	28.6616	28.4356	28.4112	28.215	28.5562	15	16	18	17	17	17
Q9U1Q2;Q7K707;CON__Q3ZBD7	gpi-1	0.265432	1.202	1.97023	0.0107095	59.2	61.122	25	30.719	30.6937	30.5886	30.3519	30.3654	30.4877	22	23	23	24	22	22
O02621	gpx-1	0.311749	1.24121	0.801254	0.158032	33.1	18.424	6	26.2902	26.2225	26.1964	25.7425	26.2799	25.7514	4	3	4	3	4	3
O62327;U4PB05	gpx-2	0.187399	1.13871	0.654963	0.221328	73.6	18.152	11	29.0822	29.0938	29.1298	28.9612	29.1105	28.6721	10	9	9	10	9	9
Q93204	gpx-5	-0.234631	0.849902	1.11538	0.0766689	22.9	25.838	3	26.9852	26.6974	26.7221	27.1015	27.0301	26.9769	3	3	3	3	3	3
A8WFK6	gpx-7	1.28662	2.43955	1.91237	0.0122357	26.9	22.451	4	24.7295	24.7499	24.1509	23.0556	23.0148	23.7001	4	4	4	3	3	4
O44471	grd-10	0.360088	1.2835	1.26254	0.0546342	48	10.844	3	26.2109	25.8946	26.1921	25.6882	25.9072	25.622	3	3	3	3	3	3
Q9TYW7	grd-3	-0.159297	0.895462	1.08102	0.0829804	43.6	19.442	5	28.3221	28.2354	28.3029	28.4614	28.5486	28.3282	4	5	5	4	5	5
O16462	grd-5	-0.154407	0.898502	1.66512	0.0216212	48	10.879	4	28.0054	27.9798	27.9265	28.1545	28.0548	28.1657	3	3	4	4	4	4
Q8MXG5;H2KYB8	grld-1	0.0607408	1.043	0.10469	0.785796	15.1	48.405	4	24.1177	23.7632	23.4538	23.591	23.874	23.6874	3	4	2	2	2	2
A0A486WTM4;C6KRI7;H2FLG9;H2L276;A0A486WX17;C6KRI8;H2L275;Q22843;X5LX98	grsp-2	-0.0806548	0.945628	0.265052	0.543186	58.8	20.197	4	25.2465	25.2025	25.1709	25.3682	25.4416	25.052	4	4	4	4	4	4
Q7KPV0;V6CL61	gsa-1	-0.0812499	0.945238	0.312176	0.487331	28.6	44.412	6	24.7274	24.4724	24.7261	24.7957	24.7787	24.5953	5	5	5	3	3	3
Q9U2Q9	gsk-3	0.167564	1.12316	0.961837	0.109185	46.1	40.882	12	27.8966	27.9388	27.8273	27.7643	27.8216	27.5741	12	12	11	11	10	11
Q21253	gsnl-1	0.0936279	1.06705	0.65276	0.222454	32.6	54.591	12	28.0557	27.8458	27.9652	27.9072	27.8396	27.839	11	11	12	11	10	10
Q27497;G5EC18	gsp-1	-0.0788759	0.946795	0.526315	0.297636	73.3	37.204	19	29.0316	29.0539	29.0679	29.0392	29.0947	29.2562	12	12	12	13	11	11
P48727	gsp-2	0.0616353	1.04365	0.764859	0.171847	69.1	37.791	19	29.8039	29.6969	29.6959	29.6583	29.664	29.6895	18	19	18	19	19	19
O02658;P91420	gsp-3;gsp-4	1.01534	2.02138	2.38387	0.0041317	40.7	34.595	9	26.2484	26.1061	25.9775	24.8517	25.0559	25.3784	9	7	6	5	6	4
Q27464	gspd-1	-0.062952	0.957303	0.246926	0.566336	47.3	60.215	21	28.2305	28.4135	28.4536	28.2981	28.5537	28.4348	18	18	21	18	19	18
Q93379	gsr-1	0.324202	1.25197	1.46765	0.0340685	68.1	51.466	25	31.0437	30.8596	30.7941	30.6556	30.634	30.4352	24	24	23	23	24	22
Q21549	gss-1	0.0170142	1.01186	0.0318175	0.929357	45.5	55.392	16	27.0242	27.3259	27.6267	27.3382	27.3719	27.2156	12	14	14	12	12	13
P10299	gst-1	0.089255	1.06382	0.105086	0.78508	48.1	23.901	8	30.4173	29.9555	29.9473	29.9278	30.5124	29.6121	7	6	5	6	6	4
Q9N4X8;Q9N5R3;A0A486WUX8;A0A0M7RDX7;G5ECL9	gst-10;F56A4.3	-0.371499	0.772979	0.803309	0.157286	65.2	24.795	15	29.6241	29.8298	29.9981	29.855	30.4916	30.2199	14	15	14	15	14	14
Q22814	gst-13	0.177027	1.13055	0.388386	0.408897	35.1	24.364	5	26.2056	26.7384	26.6479	26.2962	26.5465	26.2182	4	5	4	4	4	4
Q93696	gst-14	3.0984	8.56467	2.48568	0.00326826	31.4	23.687	4	24.7809	24.9285	25.315	21.8268	21.1467	22.7557	4	4	4	1	1	1
G5EC71	gst-20	-0.372737	0.772316	1.04125	0.0909383	48.3	23.787	8	27.4668	27.5502	27.6279	27.9115	28.2055	27.646	7	7	7	8	8	6
Q93694	gst-24	0.0936718	1.06708	0.152391	0.70406	25.8	23.751	3	23.348	23.29	23.9582	23.2784	23.5605	23.4763	2	3	2	2	2	2
Q9NAB4;Q9NA96;Q9NAA9	gst-26	-0.152729	0.899547	0.530359	0.294877	40.7	23.234	7	27.855	27.822	27.8161	27.8778	28.2352	27.8382	5	5	5	5	5	5
Q9NAB3;Q9BPM4	gst-27	-0.548002	0.683967	2.23913	0.0057659	52.2	23.218	9	29.1079	29.2911	29.3828	29.8432	29.8944	29.6883	8	9	9	9	9	9
Q9NAB2	gst-28	-0.149187	0.901758	0.473824	0.335873	47.8	23.603	7	27.5707	27.3195	27.4338	27.7714	27.6248	27.3753	5	5	5	5	6	5
O16198	gst-33	1.18662	2.27619	2.27373	0.00532435	25.8	24.462	4	23.9895	23.8615	24.4009	23.139	22.6485	22.9045	4	4	4	1	1	2
Q09607	gst-36	0.165938	1.1219	0.468201	0.340251	64.3	23.876	10	29.4965	29.2746	29.3262	29.2841	29.3852	28.9301	10	10	10	9	10	9
O45451	gst-38	-0.0130444	0.990999	0.0287187	0.936012	40.7	23.762	4	24.2204	24.0995	24.0434	23.8882	24.3851	24.1291	2	2	2	2	3	2
Q9NAB0	gst-39	0.38372	1.3047	0.743096	0.180678	39.7	23.284	6	25.976	26.1923	26.128	25.3123	26.102	25.7309	4	4	4	4	3	3
Q21355	gst-4	0.539992	1.45396	1.19543	0.0637626	53.1	23.891	8	28.1068	28.0996	27.7459	27.4696	27.735	27.1277	6	8	5	6	5	6
Q18938	gst-42	-0.16121	0.894275	0.891537	0.12837	60.3	23.656	7	27.4067	27.3201	27.3625	27.6482	27.5514	27.3734	6	6	5	7	7	5
Q9N4H6	gst-43	0.124687	1.09027	0.717423	0.19168	15	24.597	2	23.1847	22.9772	23.182	22.9614	23.0687	22.9398	2	2	2	2	2	2
Q09596;G3MTY0;G3MTX8	gst-5	-0.137202	0.909281	0.209006	0.618008	62.8	23.252	11	28.3595	28.6961	28.6486	28.6285	29.1389	28.3484	10	10	9	8	10	9
P91252	gst-6	1.9158	3.77322	4.11576	7.66024e-05	34	23.616	4	27.8141	27.6363	27.4873	25.8534	25.7091	25.6279	4	4	4	4	4	3
P91253;P91254	gst-7	1.58263	2.99515	3.15061	0.000706946	62.1	23.085	15	31.445	30.9201	30.9954	29.5234	29.607	29.4822	14	15	15	12	13	12
Q09652	gstk-1	-0.93244	0.523971	2.66992	0.00213836	42.5	26.482	8	26.2863	26.7379	26.5126	27.4731	27.3997	27.4612	5	7	6	6	6	6
P34345	gsto-1	0.542227	1.45622	0.767761	0.170702	63.2	28.477	8	25.5466	25.5943	26.388	25.1174	25.6542	25.1306	5	6	7	3	5	4
Q9U2D9	gsy-1	-0.0974751	0.934667	0.536656	0.290632	48.7	76.458	23	29.6147	29.5099	29.4778	29.519	29.6199	29.7559	20	22	20	18	20	18
Q21217;N1NVC4	gta-1	-0.265416	0.831959	1.79994	0.0158513	68.3	53.055	32	31.6934	31.692	31.7041	31.9702	32.0716	31.8438	32	31	30	31	30	32
Q21351	gtbp-1	-0.228256	0.853666	2.08925	0.00814235	44	52.455	18	29.9427	30.0523	30.0045	30.182	30.2952	30.2071	16	18	18	18	18	16
Q17558	gtf-2f1	0.00778643	1.00541	0.0210543	0.952677	17.5	54.463	5	25.3078	24.9645	25.015	25.1521	24.9656	25.1463	5	4	5	3	2	4
Q8MYM8	gtf-2f2	0.287917	1.22088	0.753376	0.176451	31.2	29.652	5	25.2997	25.2359	24.7824	24.8136	24.7067	24.934	4	4	4	5	5	5
O44499;U4PCA7	gtf-2h1	-0.0688953	0.953368	0.0305856	0.931997	13.7	61.396	4	23.5927	24.0655	21.6588	23.5377	22.9576	23.0285	2	4	1	3	1	1
A5HU98;P91425	guk-1	0.234386	1.17641	0.717437	0.191674	40	23.659	7	26.2587	25.9576	26.0904	25.8521	26.0854	25.666	7	6	7	5	6	7
P92022;E1B6V1	gut-2	0.151641	1.11083	0.53905	0.289035	59.8	11.028	5	27.2516	27.3997	27.304	27.0675	27.0341	27.3987	5	5	4	4	4	5
Q09237	gyf-1	-0.189184	0.877102	0.831677	0.147341	33.3	121.16	25	28.6829	28.7479	28.5481	28.8019	28.7262	29.0183	22	23	23	23	24	22
H2KYQ5	gyg-1	0.467108	1.38234	1.45065	0.0354287	45	49.006	12	29.0829	28.7115	28.8557	28.6222	28.3292	28.2974	11	10	11	11	10	10
O45819	gyg-2	0.360575	1.28394	0.973607	0.106266	65.3	33.59	11	28.4086	27.9981	28.2775	28.0269	27.9531	27.6225	10	10	11	10	8	10
E3W759;O17902	H01G02.1	2.64661	6.26192	3.34896	0.000447759	25.4	13.91	2	24.3616	24.2766	24.3171	22.0048	21.1861	21.8247	2	2	2	1	1	1
G5EFE3	H03A11.2	0.0765635	1.0545	0.14191	0.721257	38.4	138.49	4	28.8755	28.457	28.5133	28.8272	28.4715	28.3174	4	4	4	4	4	4
Q9TYR0	H04M03.3	0.232214	1.17464	1.41229	0.0386997	27.6	36.876	6	24.8726	24.7314	24.9706	24.6064	24.6892	24.5824	4	5	4	3	3	3
H2L0A8;Q9TXU2	H05C05.1	-0.0763098	0.948481	0.740422	0.181793	27.8	97.969	14	26.4171	26.3996	26.468	26.4194	26.5486	26.5457	11	10	13	12	12	13
Q7YXH1;H2L0A9	H06H21.8	-0.327499	0.796917	1.04085	0.0910231	39.2	44.488	11	27.2984	27.3689	27.3361	27.5534	27.9517	27.4808	9	9	9	10	9	9
Q9N5N9;Q5CCJ2;Q5CCJ3	H06I04.3	-0.545301	0.685248	2.90815	0.00123551	42.9	94.328	24	28.1011	28.0788	28.0031	28.5006	28.7084	28.6099	20	20	21	24	20	19
A0A5E4M3B1;A0A5E4LZG5;A0A5E4LWT0;A0A5E4LWF5	H11E01.3	0.402632	1.32192	0.936404	0.11577	2.1	165.67	2	23.2728	23.0417	23.5918	22.6772	22.9218	23.0994	2	2	2	2	2	2
H2L0A4;H2L0A5;H2L0A6;Q8ITV4	H14E04.2	0.0403652	1.02837	0.159197	0.693112	33.2	62.817	10	25.1397	25.0722	25.2941	24.9958	25.2268	25.1623	7	7	8	7	7	6
Q9XTV3	H21P03.2	-0.416703	0.749135	0.927329	0.118214	11.1	45.556	3	23.5237	23.8392	23.7289	23.9467	23.9049	24.4903	2	3	2	3	3	3
Q17335	H24K24.3	0.0218957	1.01529	0.0753448	0.840727	42.7	41.292	15	29.0458	28.972	28.9102	28.8882	29.1401	28.834	12	14	13	13	12	12
G5EF46;G5EBT9	H27A22.1	0.288017	1.22096	0.477639	0.332936	10.8	38.518	4	23.7932	23.0679	23.285	22.8778	23.3807	23.0237	3	2	3	2	1	2
A2V8C8	H29C22.1	1.75686	3.37963	0.648369	0.224714	15.2	16.771	2	25.9888	25.3076	25.4449	24.9927	25.0678	21.4103	2	2	2	2	2	1
Q9TYY8;V6CJY2	H34C03.2	0.0357469	1.02509	0.147607	0.711857	49.1	102.64	26	28.6465	28.8128	28.598	28.5441	28.6458	28.7601	21	21	22	21	24	23
O76672	H34I24.2	0.455192	1.37097	0.904662	0.124548	15.7	47.285	4	26.0481	25.7147	26.0996	25.9014	25.3129	25.2825	4	4	4	4	4	4
Q9TYZ4	H35B03.1	-0.307949	0.807789	0.740459	0.181778	16.5	49.951	5	24.3117	24.0067	24.1853	24.7829	24.1999	24.4447	5	3	3	4	3	4
V6CJB4;V6CKG6	H35B03.2	-0.414384	0.75034	1.29051	0.0512264	25.6	43.557	5	24.4065	24.0761	24.1039	24.4711	24.5381	24.8205	4	3	3	3	3	4
O45628	H40L08.1	1.71701	3.28754	0.470183	0.338701	26.8	51.156	4	23.9394	24.0645	24.0212	23.8345	19.1293	23.9102	4	2	3	3	1	2
O17347	H42K12.3	2.57764	5.96963	2.96244	0.00109035	13.2	58.738	5	24.0719	23.9354	24.3561	22.0521	21.4922	21.0861	5	4	4	0	0	0
Q19341	haao-1	-0.418414	0.748247	1.45753	0.0348715	39.9	32.227	10	27.1229	27.0726	27.0137	27.6521	27.5798	27.2325	9	10	7	10	9	10
O44608	hacd-1	-0.494773	0.709673	0.906994	0.123881	25.1	33.03	4	23.9746	23.1732	23.8004	24.1673	24.0045	24.2606	3	2	3	2	3	2
Q8MNT7;Q19278	hach-1	-0.550978	0.682557	0.932374	0.116849	49	40.142	16	28.8491	28.9844	28.955	28.9939	29.5085	29.939	13	12	14	14	15	15
O02086	haf-2	0.117935	1.08518	0.16887	0.677844	14.7	86.578	6	24.9767	25.1802	25.028	25.0175	24.4671	25.3464	5	6	6	4	6	4
O17895	haf-3	0.449511	1.36558	1.44136	0.0361944	18.9	73.083	9	25.5526	25.7934	25.5968	25.1926	24.985	25.4166	9	8	7	7	6	6
V6CLE7;Q9TZD9	haf-4	0.135707	1.09863	0.24621	0.567271	32.2	80.699	16	27.057	27.0227	27.2358	27.3546	26.642	26.9119	12	14	15	14	11	11
Q9U275;O18227	haf-7;haf-8	1.1117	2.161	1.11139	0.0773772	5.2	91.162	2	22.9103	23.8576	23.7442	22.2441	23.0827	21.8502	1	2	2	1	2	1
O44897;Q8IA64	haf-9	0.0733681	1.05217	0.130758	0.740018	22.3	90.792	10	27.1425	27.4143	27.4482	27.4388	26.8974	27.4487	8	9	9	9	6	9
Q20502	haly-1	0.363063	1.28615	1.00495	0.0988673	30	74.634	12	27.0365	27.434	27.4795	26.7648	27.056	27.0401	10	12	11	11	10	11
Q9GYG4	hap-1	0.328929	1.25608	0.33005	0.467681	41.3	20.583	3	25.3705	25.537	25.2858	24.8822	25.8424	24.482	3	3	3	2	3	2
Q09254	har-1	0.168599	1.12397	0.353252	0.443351	44.2	15.388	2	25.0076	24.8623	24.7003	24.8155	24.3376	24.9114	2	2	2	2	2	2
P34183	hars-1	-0.0417391	0.971483	0.137058	0.72936	49.9	58.559	22	28.842	29.0498	28.7667	28.7993	28.9285	29.0558	20	20	16	19	20	18
Q21484	hat-1	0.237086	1.17861	0.559601	0.275676	23.4	48.199	7	25.8057	26.3038	26.0415	25.9126	25.5726	25.9545	7	7	6	7	5	6
G5EC23	hcf-1	0.053861	1.03804	0.313653	0.485677	34.9	87.358	18	27.6995	27.5124	27.5076	27.4639	27.5245	27.5695	17	17	16	16	16	17
O76447	hcp-1	-0.392481	0.761818	1.62018	0.0239783	34.4	166.76	28	27.1475	27.0877	26.8838	27.4569	27.2884	27.5512	24	24	24	25	22	23
Q22257	hcp-2	-0.0176036	0.987872	0.0753646	0.840689	18.9	147.39	15	26.0808	26.0699	25.8542	25.9516	26.0742	26.0319	11	14	14	13	13	13
Q9N583;Q95Y84	hcp-6	1.22543	2.33825	0.40885	0.390076	2.8	195.17	2	25.3966	25.4873	25.6036	25.4922	25.5902	21.7289	2	2	2	2	2	1
O17695	hda-1	0.494109	1.40845	3.86228	0.000137314	50.8	52.137	13	27.7582	27.6697	27.7419	27.2049	27.2113	27.2712	11	12	11	10	11	11
Q9U266	hda-10	0.861512	1.81694	0.292631	0.509764	8.1	58.09	3	25.5601	24.9977	23.954	25.497	24.5794	21.8508	2	2	3	3	2	1
G5ECH0	hda-3	0.537169	1.45112	0.358182	0.438347	19.6	52.709	5	23.7723	24.026	23.7926	22.1153	24.1574	23.7067	5	5	3	2	2	2
Q8I4I9	hda-5	0.889687	1.85277	0.446635	0.357573	8.1	58.089	3	23.8303	23.6654	23.7956	23.6801	23.7771	21.165	2	2	3	2	2	1
V6CJX7;V6CLA2;V6CIS4;V6CL74;V6CLC0;V6CLA7;V6CIS8;V6CL75	hecd-1	-0.00321388	0.997775	0.0109619	0.975075	26.9	291.76	42	27.9798	28.0742	27.9751	27.8737	27.9808	28.1844	38	35	36	33	30	34
O17271	heh-1	0.53001	1.44394	1.64319	0.0227411	47.4	16.657	3	27.1891	26.8313	27.0272	26.6867	26.4369	26.334	2	3	2	2	2	2
Q18212	hel-1	0.298285	1.22968	1.59474	0.0254249	60.7	48.492	22	31.3301	31.3807	31.2376	30.925	30.9625	31.166	21	18	18	20	19	20
P34283	henn-1	0.0292746	1.0205	0.0608843	0.869192	19.9	50.852	5	25.5938	25.6692	26.0676	25.6042	25.8759	25.7628	5	4	5	5	5	5
Q9BL11;W6RS03;W6RY72;W6RTM2;W6SBJ0	herc-1	0.14116	1.10279	0.37429	0.422386	15.7	114.52	10	25.7457	25.88	25.6512	25.3842	25.5902	25.879	8	7	8	7	7	8
Q22492	hex-1	0.174372	1.12847	0.18811	0.64847	11.7	64.379	5	24.1894	24.3443	24.4569	23.9603	24.8281	23.6791	4	5	5	4	4	3
G5EFL1	hex-2	-0.0833696	0.943851	0.0999046	0.794503	9.9	69.252	5	23.0357	23.1523	23.8346	23.5953	23.5853	23.0921	3	5	5	5	5	4
Q9Y041	hgo-1	-0.383464	0.766595	1.50565	0.0312143	51.3	49.238	13	28.4483	28.1241	28.2985	28.8163	28.5956	28.6093	12	12	12	11	13	11
Q17796	hgrs-1	0.0440884	1.03103	0.142917	0.719586	14.5	83.351	7	26.309	26.1428	26.3601	26.1437	26.4136	26.1224	7	7	7	7	7	7
Q7Z135;G5EG65	hid-1	0.315092	1.24409	1.02259	0.0949305	10.2	80.247	6	23.9029	23.9309	24.0884	23.5533	23.5011	23.9225	5	4	4	4	3	2
P15796	hil-2	1.7863	3.4493	0.813188	0.153749	16.8	19.778	2	22.5017	25.2896	25.3803	22.0314	23.3112	22.4701	1	2	2	0	2	0
Q19743	hil-3	2.86769	7.29894	2.85771	0.00138767	18.3	21.707	3	26.0286	25.6617	25.9339	22.3462	23.5145	23.1605	3	3	3	1	1	2
O17536	hil-4	0.217004	1.16232	0.594194	0.254569	22.9	25.958	4	26.4596	26.3743	26.4514	26.3296	25.8929	26.4117	4	4	4	4	4	4
O01833;O16277	hil-5	-0.163938	0.892585	0.459637	0.347027	30.2	23.39	6	26.2775	26.4774	26.4606	26.3815	26.843	26.4828	6	5	6	6	6	5
O01789	him-1	0.100302	1.072	0.944206	0.113709	27.3	144.22	24	26.8294	26.9347	26.8784	26.7025	26.8114	26.8277	17	20	21	20	21	19
Q21952	him-10	-0.193417	0.874532	0.387178	0.410036	20.6	56.721	6	24.0939	24.4694	23.952	24.4404	24.0885	24.5666	6	6	5	4	3	4
G5EBG0	him-3	-0.569396	0.673899	1.76474	0.0171892	23	33.12	5	24.7693	24.8473	24.5416	25.3083	25.085	25.4731	4	4	4	5	4	4
A0A4V0IK01;G5ED27;A0A4V0ILL2;G5EG33;G5EDG4	him-4	0.00134659	1.00093	0.00497411	0.988612	22	557.54	70	29.3301	29.2898	29.1535	29.1254	29.3682	29.2758	62	67	62	61	62	58
P53795	hint-1	0.317858	1.24648	0.708603	0.195613	35.4	14.242	4	28.3006	28.1095	27.981	27.8803	27.4679	28.0893	4	4	4	4	3	3
G5EE04	hip-1	0.186656	1.13812	0.96611	0.108116	52.4	44.744	15	30.3079	30.1867	30.0572	29.9691	29.9205	30.1022	13	14	15	14	14	15
Q02328	hipr-1	0.135542	1.09851	0.731459	0.185584	26.4	104.43	16	26.9516	26.7479	26.9147	26.6558	26.7049	26.8469	14	14	14	10	12	10
Q09589;A0A2C9C364	hira-1	-0.0451667	0.969178	0.123126	0.753138	10.4	103.43	7	24.9767	24.9584	24.8983	24.7492	25.2042	25.0155	6	6	7	5	5	5
P62784	his-1;his-10;his-14;his-18;his-26;his-28;his-31;his-37;his-38;his-46;his-5;his-50;his-56;his-60;his-64;his-67	0.662903	1.58327	3.41103	0.000388121	48.5	11.369	10	31.1426	30.9471	31.1041	30.4162	30.3982	30.3908	10	10	10	10	10	10
P04255;Q27894;Q27876;Q27484	his-11;his-15;his-29;his-34;his-44;his-20;his-22;his-4;his-52;his-54;his-8;his-48;his-58;his-62;his-66;his-41	0.70383	1.62882	0.880029	0.131817	27.9	13.5	4	32.3051	31.7595	32.3043	31.885	31.5792	30.7933	4	4	4	4	4	4
P10771	his-24	2.0694	4.19713	2.68817	0.00205037	26	21.366	5	28.8142	28.3073	28.4016	26.4194	26.8721	26.0235	5	5	5	4	3	4
Q27485;J7S164;J7SA65;P09588	his-35;his-57;his-12;his-16;his-19;his-21;his-3;his-30;his-33;his-43;his-47;his-51;his-53;his-57;his-61;his-65;his-68;his-7	0.263996	1.2008	0.196374	0.636248	36.2	13.418	4	30.7207	30.0696	30.4321	30.5166	30.7248	29.1889	3	3	3	3	3	3
Q22979	his-39	2.13361	4.38815	1.3228	0.0475559	34.3	7.3743	3	29.9204	30.6733	31.0748	28.035	29.7363	27.4963	2	2	2	2	2	2
Q27532	his-74	0.0478814	1.03375	0.0836949	0.824717	28.7	15.349	2	27.3743	27.8324	27.9993	27.6516	27.8371	27.5735	2	2	2	2	2	2
G5EFV4	hmg-1.1	1.08767	2.12531	2.44662	0.00357589	25.3	10.613	5	28.6581	28.0621	28.4102	27.3384	27.2115	27.3175	5	5	5	5	5	5
Q09390	hmg-1.2	0.648385	1.56741	2.79651	0.00159768	24.7	27.319	7	25.6456	25.5584	25.5147	24.9936	24.7728	25.0072	5	5	7	5	5	5
G5EEL9	hmg-11	1.36069	2.56807	2.39627	0.00401544	20.4	14.046	2	26.9802	26.2768	26.8954	25.4151	25.4124	25.243	2	2	2	2	2	2
G5EDQ2	hmg-12	0.127658	1.09252	1.48342	0.0328536	54.9	33.004	16	27.8338	27.8595	27.8179	27.7636	27.7285	27.6362	14	14	16	15	14	13
O01683	hmg-3	-0.258141	0.836165	0.94999	0.112204	30.8	77.751	15	28.8745	28.9166	28.8673	29.167	28.9152	29.3507	15	14	12	12	13	12
P41848	hmg-4	1.3326	2.51856	1.98226	0.0104169	21.5	78.634	9	25.5694	25.0609	25.5864	24.4059	23.6149	24.1981	5	5	5	4	4	4
Q94234	hmg-5	0.592838	1.50821	0.203785	0.625482	5.9	23.422	2	24.7188	24.3226	21.694	24.1359	22.7071	22.1138	2	2	1	2	2	1
P54871	hmgs-1	2.01588	4.04426	1.44415	0.0359626	30.7	51.415	6	25.7353	25.6688	24.9561	24.1	23.9704	22.2421	5	6	3	2	2	1
A5JYX3;P90947;I7J4D2;I7LFF2;I7K4K5;F5GUG3	hmp-1	0.416066	1.33428	2.17722	0.00664933	22.2	104.35	13	25.7482	25.8062	25.8964	25.3874	25.5247	25.2905	9	11	10	6	4	7
O44326;H2L2I2	hmp-2	0.574993	1.48967	2.63252	0.00233068	11.2	74.51	5	24.6527	24.5458	24.5889	23.9993	23.8986	24.1645	5	5	5	4	4	3
G5EFD4	hmt-1	0.225911	1.16952	0.344352	0.452531	14	90.574	7	26.239	26.6129	26.5203	26.3516	25.7557	26.5871	6	7	7	7	6	6
O44476;U4PR60	hoe-1	-0.0560246	0.961911	0.14241	0.720428	37.3	93.863	15	27.1284	27.1742	27.288	27.0087	27.2638	27.4861	13	13	14	13	13	13
Q9N4D9	homt-1	0.0354093	1.02485	0.0987897	0.796545	38.9	26.632	6	25.1558	25.3005	25.231	24.9875	25.1854	25.4082	6	5	6	6	4	5
Q22633	hpd-1	0.0390193	1.02742	0.122739	0.753808	71.5	44.383	22	30.7314	30.6566	30.6829	30.547	30.8791	30.5277	20	20	22	22	19	21
Q9U2M4	hphd-1	-0.714054	0.609605	2.66765	0.00214956	76.8	50.505	25	30.3085	30.4327	30.555	31.0127	31.1645	31.2612	24	23	23	22	23	24
Q9U3C6;G5EFS9;G5EDE2	hpl-2	0.0260143	1.0182	0.0424862	0.906805	6.9	34.934	2	23.3905	23.444	23.3076	22.9637	23.6562	23.4442	2	2	2	2	2	2
G5ED17	hpo-11	0.995644	1.99397	1.01853	0.0958232	6.9	71.165	3	24.1008	23.8573	24.0115	23.3251	23.5598	22.0978	3	2	2	1	3	1
O16298	hpo-18	-0.829316	0.562796	1.39946	0.0398607	50	6.022	4	28.3717	28.0661	27.9072	29.0697	29.2834	28.4799	3	3	3	3	3	4
O16521;O16522	hpo-19	-0.13708	0.909358	0.710751	0.194648	65	34.75	14	28.367	28.4661	28.6323	28.7074	28.6011	28.568	11	9	13	11	11	11
K8ERU3	hpo-27	-0.136824	0.909519	0.894775	0.127416	11.9	196.74	14	24.9505	25.071	25.1083	25.1882	25.0844	25.2677	7	11	10	10	10	8
Q8WTL6	hpo-29	-0.183245	0.88072	1.09809	0.0797832	29.2	98.44	20	28.3307	28.4412	28.4018	28.4413	28.5959	28.6862	17	17	19	16	17	14
Q93795	hpo-31	0.186822	1.13825	0.447086	0.357202	17.7	51.316	5	24.9911	24.6378	24.5768	24.5541	24.3292	24.7619	5	3	4	4	5	4
P91017	hpo-32	-0.351119	0.783976	0.235802	0.581029	9.6	36.847	2	21.776	21.905	21.9675	22.0418	23.3256	21.3344	2	2	2	1	1	1
E3W743;Q6A2D2	hpo-34	-0.0174758	1.11304	0.0347834	0.561008	39.6	154.73	34	29.2842	29.0801	28.9723	29.2733	28.5191	29.0807	33	26	31	31	25	28
Q93636;K8FDY0	hpo-34	0.154502	0.98796	0.251031	0.923032	30.9	205.05	38	29.6125	29.4648	29.4422	29.7649	29.2177	29.5894	9	10	9	9	10	9
Q93726	hpo-35	-0.122506	0.91859	0.364841	0.431677	19	83.496	8	25.0535	25.0926	25.0067	25.2114	24.9177	25.3913	6	6	5	8	5	6
Q23647	hpo-40	-0.379475	0.768717	1.2556	0.0555131	28.4	87.434	14	26.3121	26.4127	26.2228	26.4351	26.8023	26.8486	12	12	11	11	10	11
Q95Y17	hpo-6	0.428475	1.34581	0.791253	0.161714	10.4	49.029	3	25.1209	25.2801	25.4157	25.2415	24.862	24.4278	3	3	3	2	2	2
O17040	hpo-8	-0.0416533	0.971541	0.0395049	0.913051	10.6	24.646	3	24.5791	25.3885	25.0639	25.2295	24.5212	25.4057	3	3	3	3	3	3
Q9NF11	hprt-1	-0.129433	0.91419	0.612656	0.243974	86.9	23.824	16	30.3014	30.3673	30.3742	30.3835	30.6609	30.3868	16	15	16	15	15	15
G5EGC7	hrg-2	1.28996	2.44521	1.56383	0.0273008	11.1	31.934	2	23.2338	23.1915	23.812	21.9158	22.7548	21.6968	2	2	2	0	0	0
Q18020	hrg-7	0.134177	1.09747	0.333523	0.463956	30.6	45.993	6	29.1281	28.8288	29.3036	29.1214	28.8086	28.928	6	6	6	6	6	6
Q22037	hrp-1	0.260935	1.19826	1.06888	0.0853335	31.8	36.343	11	30.0219	29.6354	29.8037	29.5131	29.6007	29.5645	9	9	9	9	9	8
Q9BIB7;H2KZN0	hrpf-1	0.164473	1.12076	1.08349	0.0825114	30.1	61.773	10	26.6464	26.574	26.6137	26.5514	26.3187	26.4705	10	10	10	8	10	8
Q8MXR2;V6CLR1	hrpf-2	0.388648	1.30917	1.7035	0.0197927	20.5	66.711	8	26.4048	26.4453	26.3566	25.8233	26.0545	26.1629	7	7	7	8	8	7
P91277	hrpk-1	-0.292802	0.816315	1.49793	0.0317739	51.9	42.211	15	29.1432	29.1363	28.9357	29.2832	29.3298	29.4807	14	15	15	15	15	14
Q95QR5;Q95QR6	hrpl-1	-0.0825214	0.944406	0.43422	0.367943	16.9	66.559	4	24.372	24.2402	24.5026	24.4992	24.4653	24.3979	4	4	3	3	4	3
Q9NLD1	hrpr-1	-0.00599734	0.995852	0.0595052	0.871957	59.1	65.919	29	30.8515	30.7828	30.8077	30.7634	30.8422	30.8545	27	27	28	27	26	27
G4SPY1;G4SPY0	hrpu-2	0.107793	1.07758	0.658192	0.219689	36.4	75.618	17	28.1041	28.112	28.1412	27.948	28.1575	27.9285	14	14	14	14	14	13
Q9U3B7	hsb-1	0.00186094	1.00129	0.00438823	0.989947	76.2	9.0368	3	27.0701	26.7767	26.7049	26.9787	26.8715	26.6959	3	3	3	3	3	3
P09446	hsp-1	-0.179281	0.883143	2.33851	0.00458659	65.8	69.722	38	34.5979	34.567	34.5842	34.7471	34.7198	34.8202	36	36	34	37	36	35
Q05036	hsp-110	-0.11078	0.926087	0.740409	0.181799	76.3	86.896	48	31.8096	31.9839	31.8364	31.9034	32.0347	32.0241	43	45	42	46	47	45
P34328	hsp-12.2	0.0862268	1.06159	0.137783	0.728144	53.6	12.265	5	29.502	29.2499	29.1053	29.4408	29.3553	28.8024	5	5	4	5	4	4
P34696	hsp-16.1;hsp-16.11	2.41169	5.32096	2.5548	0.00278742	80	16.253	10	29.9235	30.39	29.8987	27.6701	28.2265	27.0805	9	9	9	8	8	5
P02513;P06581	hsp-16.48;hsp-16.49;hsp-16.41	2.30811	4.95233	3.02439	0.000945383	41.3	16.299	4	28.762	29.1973	28.6461	26.5813	26.9028	26.1969	4	4	4	4	4	4
Q7JP52;Q20660	hsp-17	1.8226	3.53718	2.17874	0.00662615	66.9	17.417	8	29.612	29.1599	29.0482	28.0563	27.0592	27.2368	8	8	8	8	6	6
Q17849;Q86GU1;Q5H9M9	hsp-25	0.355995	1.27987	0.887977	0.129426	60.3	25.256	7	29.8714	29.4698	29.4814	29.5088	29.0695	29.1764	7	7	7	7	6	7
P27420;V6CJ24	hsp-3	-0.0149943	0.989661	0.0838322	0.824457	50.5	73.022	31	32.2492	32.1427	32.2027	32.3223	32.1744	32.1428	27	26	27	26	26	27
P20163;V6CL98	hsp-4	0.214193	1.16005	0.94035	0.114723	51.1	72.288	30	30.4486	30.3665	30.2268	30.2132	29.964	30.2222	20	21	20	19	19	17
H2KYS1	hsp-43	0.431506	1.34864	1.32985	0.04679	35.6	43.241	10	29.0669	28.8817	28.8742	28.7784	28.3201	28.4297	10	10	10	10	9	9
P11141	hsp-6	0.478199	1.393	2.46332	0.00344094	64.7	70.844	38	32.7713	32.6779	32.6246	32.1536	32.1445	32.3412	37	36	36	36	34	36
V6CLG8	hsp-60	0.436542	1.35336	1.8404	0.0144411	76	27.333	22	29.1119	29.3086	29.3379	28.7819	28.7014	28.9656	3	3	3	3	3	3
P50140;G8JYF5	hsp-60	0.260025	1.1975	1.45982	0.0346879	74.5	60.1	48	33.6258	33.6783	33.6447	33.2469	33.3937	33.5282	45	46	44	46	46	45
Q2L6Y6	hsp-75	-0.0779107	0.947429	0.330963	0.466699	43	76.593	22	28.4534	28.6715	28.5944	28.5448	28.6174	28.7908	19	18	19	20	21	19
Q7JKP6	hsr-9	0.202782	1.15092	2.04927	0.00892751	44.5	127.61	33	28.6056	28.5211	28.4973	28.3721	28.2848	28.3588	29	31	31	26	29	28
Q20305	htp-1	-0.321239	0.800382	1.85001	0.014125	17	39.619	5	24.72	24.7666	24.5245	24.9739	24.9667	25.0342	5	4	4	5	4	5
O01820	htp-3	-0.654394	0.635343	1.50627	0.0311696	8.9	81.565	3	22.4355	22.9093	23.026	23.3286	23.6175	23.3878	1	3	2	3	3	2
Q27511	htz-1	0.865344	1.82177	2.6741	0.00211788	56.4	14.669	6	31.9241	31.7043	31.9804	31.0185	31.1507	30.8436	6	6	6	6	6	6
Q19901	hum-1	0.636992	1.55508	1.74235	0.0180988	13.9	124.88	9	25.3761	25.2403	25.324	24.8622	24.3578	24.8095	7	8	8	5	4	6
S6F568;Q20456;C6KRJ0;B6VQ62;S6EZR2;D3YT14;S6FD20;D3YT13	hum-4	0.412913	1.33137	1.15139	0.0705689	5.2	292.1	8	25.6742	25.583	25.3453	25.1891	24.857	25.3176	8	7	7	7	5	5
G5ECZ0	hum-5	0.107189	1.07713	0.320629	0.477937	25.8	116.56	17	26.8167	26.6938	26.6922	26.8307	26.3832	26.6671	13	13	15	12	13	12
U4PBY2;H2L0I7;Q9TZI9	hum-8	0.286342	1.21954	1.27708	0.0528346	11.8	146.51	12	24.9046	25.1186	25.1349	24.6933	24.6904	24.9154	9	11	10	10	10	9
Q6BET1;Q19440	hxk-1	0.0305017	1.02137	0.0587365	0.873501	18.8	54.234	6	24.942	25.2334	25.0928	24.7431	25.1864	25.2472	5	6	5	5	5	4
Q9XU15	hxk-2	0.0234712	1.0164	0.0945032	0.804446	34.8	61.686	14	27.6634	27.6909	27.673	27.7247	27.4765	27.7556	13	14	12	13	14	13
Q9N4A5;U4PC09;U4PBN7	hxk-3	0.59656	1.51211	2.51638	0.00304523	44.6	50.115	13	26.7782	26.8173	26.5823	26.038	26.1128	26.2374	11	10	12	6	10	8
Q21926	iars-1	0.0506744	1.03575	0.316303	0.482722	41.7	130.01	33	30.227	30.34	30.2982	30.1903	30.1724	30.3506	28	30	30	30	29	30
E2JL04	iars-2	0.716103	1.64274	0.387044	0.410163	14.3	109.72	8	24.1763	23.7527	23.9453	24.0544	21.7035	23.9681	5	6	6	2	2	4
Q18885	icd-1	-0.0343011	0.976505	0.0945038	0.804445	64	17.503	15	32.0678	32.2235	32.0296	32.1639	31.9312	32.3287	15	12	15	14	15	15
Q86S66	icd-2	-0.255276	0.837827	2.98954	0.00102437	72.6	22.077	14	32.0743	32.0451	32.0018	32.2803	32.2693	32.3374	14	14	14	14	14	13
Q10663	icl-1	0.724197	1.65198	2.38411	0.00412947	54	108.63	39	31.1345	30.8422	30.886	30.3862	30.1065	30.1974	38	34	34	35	33	31
X5M920;G5EE37	icp-1	0.470953	1.38602	1.8196	0.0151497	18.6	64.25	5	24.5646	24.2284	24.4026	23.9825	23.8025	23.9977	4	5	5	4	4	4
H9G2T4;Q21032;H9G2T3	idh-1	-0.00349363	0.997581	0.0158317	0.964203	73.1	48.525	27	31.8238	31.798	31.6236	31.7011	31.8249	31.73	24	23	22	21	25	23
O17643	idh-2	-0.182156	0.881385	0.727791	0.187158	68.3	49.045	23	28.777	28.6575	28.6147	28.8846	29.0345	28.6765	20	21	20	18	20	19
Q93714	idha-1	-0.182924	0.880916	0.461091	0.345867	62	38.466	20	30.6606	30.6699	30.5866	30.7627	31.1403	30.5628	19	20	20	19	20	17
Q93353	idhb-1	-0.0271085	0.981385	0.115321	0.766794	45.6	41.552	13	28.3754	28.4238	28.3647	28.4801	28.5157	28.2495	11	11	13	11	12	12
Q20049	idhg-1	-0.0535526	0.963561	0.927244	0.118238	36.4	43.581	13	28.5545	28.611	28.6214	28.6201	28.6479	28.6797	12	13	13	12	13	13
Q95YD8	idhg-2	0.0921389	1.06595	0.142123	0.720903	31.4	40.849	7	26.1243	26.5337	26.6642	26.2523	26.6915	26.102	5	4	4	6	4	4
A0A4V0IIR6;P90901	ifa-1	0.391586	1.31184	1.01681	0.0962024	47.8	69.614	31	29.4026	28.937	28.9918	28.929	28.6016	28.626	26	24	27	23	23	23
Q21065	ifa-3	1.20734	2.30911	1.07695	0.0837616	10.8	66.562	6	23.6392	23.0249	23.3144	21.824	21.4456	23.0869	3	3	3	1	0	0
P90900	ifa-4	0.150071	1.10962	0.276654	0.528867	46.1	66.359	23	29.6653	29.3912	29.3473	29.6278	28.9611	29.3647	22	21	21	22	22	20
Q19289	ifb-1	-0.220184	0.858456	0.778216	0.166642	64.5	67.148	41	31.1309	30.8415	31.0003	31.3776	31.2239	31.0318	39	36	39	40	40	38
Q19286;M1Z854;H2KYU8	ifb-2	0.234878	1.17681	0.731096	0.18574	72.4	61.61	36	31.8392	31.6372	31.8012	31.7873	31.3533	31.4323	34	34	33	33	30	31
O45168	ifc-1	0.182725	1.13503	0.500159	0.316112	31.2	55.868	11	26.2066	25.9892	26.0344	26.0752	25.6069	26	10	11	11	9	9	9
G8JY94;Q21067;A0A5E4LYE2;A0A5E4M3F7	ifc-2	0.349683	1.27428	0.97577	0.105738	51.4	70.101	24	30.3563	30.2847	30.2861	30.2919	29.7917	29.7945	22	22	23	22	20	21
Q86DC6	ifd-1	0.443117	1.35954	1.51828	0.0303191	32.5	66.699	13	27.3745	27.0523	27.052	26.8749	26.6046	26.6699	11	12	12	12	10	11
Q19782	ifd-2	0.0322291	1.02259	0.0583211	0.874337	37.2	51.58	13	26.7717	26.3292	26.3883	26.7218	26.3825	26.2882	10	11	9	12	7	9
O45551;D1MN85;P56570	ife-1	-0.33333	0.793702	1.10137	0.0791831	22.6	24.313	5	27.6205	27.628	27.5463	27.6935	27.9234	28.1779	4	3	5	4	4	4
Q21693	ife-2	-0.100333	0.932818	1.06637	0.0858282	48.2	25.727	8	27.4451	27.4993	27.3854	27.5735	27.5728	27.4845	7	7	7	8	7	8
O61955	ife-3	-0.313877	0.804477	1.8903	0.0128737	33.5	28.178	8	26.7325	26.8737	26.6204	27.0582	27.0615	27.0486	7	8	7	7	7	6
Q20898	ifet-1	-0.359219	0.779586	1.83891	0.0144909	52.3	83.95	26	29.9008	30.0148	29.826	30.1459	30.2977	30.3757	24	24	24	24	24	26
G1K0V8;P34563	iff-1	0.150473	0.777094	0.220611	0.00376004	78.3	17.867	10	32.0686	32.0973	32.0696	32.3513	32.5539	32.4218	3	3	3	3	3	3
G1K0V9	iff-1	-0.363839	1.10993	2.42481	0.601712	92.4	7.152	6	27.2817	27.468	27.1975	27.1895	26.7144	27.5919	8	8	10	10	10	9
Q20751	iff-2	-0.0812518	0.945237	0.523934	0.299272	75.2	17.953	9	30.648	30.8471	30.7857	30.823	30.7934	30.9082	6	6	6	6	6	6
G5EGT7	iffb-1	-0.0492897	0.966412	0.237139	0.579243	32.3	120.42	26	29.2422	29.3328	29.2734	29.1774	29.409	29.4098	23	24	23	23	25	24
A0A486WX07;B5BM24;B5BM23	ifg-1	-0.16298	0.893178	1.33672	0.0460549	44.2	129.7	39	29.7151	29.7022	29.6949	29.8776	29.7639	29.9596	33	39	37	33	34	34
Q20330	ifo-1	0.453458	1.36932	1.70045	0.0199319	37.2	148.45	27	27.9022	27.6524	27.6883	27.4697	27.1564	27.2564	24	24	24	22	18	21
Q09501	ifp-1	0.344969	1.27012	1.18398	0.0654666	30.2	89.05	15	28.0341	27.8601	28.024	27.7807	27.3804	27.7222	15	14	13	13	12	13
Q18235	ify-1	-1.38335	0.383328	1.48665	0.03261	14.3	27.001	3	21.2486	22.3579	22.6006	23.2293	23.5862	23.5417	1	3	3	2	2	2
Q22096;A7LPD6	igcm-3	2.84308	7.1755	2.79599	0.0015996	15.1	64.738	5	24.9893	24.6976	24.7703	21.5221	21.7119	22.6939	5	5	4	0	0	1
O18023;O18016	igdb-2;igdb-1	0.88866	1.85146	2.801	0.00158124	6.5	169.66	6	23.9434	23.7114	23.8807	22.9956	22.7785	23.0953	3	5	6	5	3	2
G5EDE8	ile-1	0.226072	1.16965	0.448967	0.355658	35	54.977	9	28.0468	28.3436	28.3361	28.0887	27.6508	28.3088	9	9	9	9	8	9
Q22170	ile-2	0.272238	1.20768	1.87633	0.0132945	36.3	38.212	7	26.4317	26.5916	26.491	26.2598	26.1462	26.2916	6	6	7	7	6	6
A0A0K3AYJ1;Q19698;O76358	ilys-5	-1.45627	0.364434	3.0497	0.000891868	85.1	12.431	10	30.7966	30.7266	30.454	32.0873	32.3472	31.9114	10	10	10	10	10	10
P91276	ima-2	-0.391678	0.762243	1.46183	0.0345282	52.9	59.175	19	29.3242	29.6977	29.4278	29.8949	29.7705	29.9593	17	19	19	17	19	18
Q19969	ima-3	-0.0828953	0.944161	0.456352	0.349661	31.3	56.162	11	29.2843	29.1881	29.138	29.2763	29.1783	29.4046	9	9	9	9	9	9
Q9BIB8	imb-1	0.0589212	1.04169	0.263523	0.545101	60.2	98.757	29	28.7575	28.8521	28.8534	28.6628	28.6958	28.9278	27	29	27	28	25	24
O62332;A0A131MBF9;O62333	imb-2	0.135137	1.0982	0.249218	0.563355	18.6	99.64	11	25.7954	25.6779	25.8935	25.4151	25.4833	26.063	8	8	8	8	6	5
Q9N5V3	imb-3	-0.280418	0.823353	1.45231	0.0352934	64.3	122.03	45	31.1007	31.2815	31.1382	31.3354	31.4461	31.5802	42	41	44	43	40	41
Q9XVD2	immp-1	0.0556374	1.03932	0.397353	0.400541	26.7	18.422	2	24.0447	23.9532	23.9832	23.9433	23.8442	24.0266	2	2	2	2	2	2
Q22505	immt-1	-0.16262	0.893401	0.502979	0.314066	40.2	75.996	22	28.8568	29.0362	28.9957	29.2513	28.8646	29.2606	21	22	22	21	21	19
Q9XXN2	immt-2	-0.394999	0.76049	0.896936	0.126784	30.1	72.622	16	26.397	26.8863	26.8342	26.8937	27.0558	27.3531	14	16	14	13	13	14
P49049	imp-2	0.253162	1.19182	0.588248	0.258079	12.4	52.793	5	26.7174	27.0056	27.0951	26.6564	26.4344	26.9679	5	5	5	4	4	5
Q6A582;K8ERX1;Q21605;K8FE02	imph-1	-0.182251	0.881327	1.70335	0.0197994	28.8	78.335	15	28.2569	28.2996	28.316	28.4597	28.4023	28.5571	15	15	14	15	12	15
P27639;Q20935	inf-1	-0.211763	0.863481	0.905887	0.124198	75.9	45.407	26	31.8202	31.9743	31.9134	31.9366	32.2805	32.126	22	25	24	24	25	23
G5ED01	inos-1	-0.226089	0.854949	1.07962	0.0832487	48.4	58.452	13	28.1402	28.3286	28.3072	28.4143	28.6413	28.3987	10	12	12	11	13	9
Q9U3K2	ints-11	-0.257345	0.836626	0.426765	0.374313	10.2	68.695	5	23.4531	24.204	24.0573	24.1354	24.3758	23.9753	4	5	5	4	4	3
O44500;U4PCN0	ints-13	-0.0731678	0.950549	0.135044	0.73275	7.3	89.666	3	22.2508	22.3679	22.8172	22.5944	22.3603	22.7007	3	3	3	2	3	2
W6RQY9;W6RRX0;W6RY35	ints-3	-0.31415	0.804325	1.89839	0.012636	10.7	119.49	8	24.2276	24.4599	24.4124	24.6582	24.6683	24.7158	7	8	6	6	5	5
Q9U267	ints-5	0.157335	1.11522	0.320924	0.477613	6.1	119.86	5	23.2802	23.26	23.8661	23.266	23.2994	23.3689	5	5	5	3	4	4
H2KZC8;B7WN63	ints-6	0.139854	1.10179	0.260074	0.549448	7.4	98.099	3	25.3203	24.9307	25.0807	25.2908	24.6617	24.9597	3	3	3	3	3	3
G5EDW9	ints-7	-1.26969	0.41475	0.663851	0.216845	4.6	102.5	3	22.5374	24.5671	22.2908	24.6352	23.4766	25.0926	2	2	1	2	1	2
H2KML7;H2KML6	ints-8	-0.00692495	0.995211	0.0164912	0.96274	15.9	111.23	9	23.5437	23.524	23.4821	23.4109	23.3613	23.7983	7	6	5	4	5	6
O01634	inx-12	0.415087	1.33338	1.24144	0.057354	17.4	47.091	5	24.4271	24.2048	24.7379	24.0866	23.992	24.0459	4	5	5	4	3	2
O44887	inx-13	0.356651	1.28045	0.755331	0.175658	10.1	45.122	3	25.5641	24.8859	25.4343	25.0154	24.8146	24.9844	2	3	2	2	2	2
O61786	inx-15	0.545315	1.45934	0.933506	0.116545	20.9	44.607	6	26.1275	26.3497	26.2572	26.0427	25.1773	25.8786	6	6	6	6	4	5
O61787	inx-16	1.64627	3.13023	0.42124	0.379105	18.8	43.086	5	25.7778	26.1092	25.5965	25.6605	20.8688	26.0155	5	5	5	5	1	5
Q9N3R5	inx-22	-1.04545	0.484495	1.20589	0.0622465	5.4	53.377	2	21.3382	22.2589	22.2584	23.1211	22.4836	23.3871	1	2	2	2	2	2
Q19746	inx-3	0.762961	1.69697	1.47494	0.0335014	12.4	48.917	4	24.2204	23.4321	23.8102	23.2084	22.9704	22.9951	3	4	4	2	2	2
Q23027	inx-5	0.514608	1.42861	1.95454	0.0111035	11.9	51.146	3	24.6483	24.6339	24.8935	24.2654	24.0556	24.3109	2	3	2	3	2	2
Q23593	inx-8	-0.282998	0.821881	0.573294	0.26712	13.9	44.54	4	24.2851	24.696	24.3896	25.0661	24.7159	24.4377	4	3	2	4	3	3
Q23594	inx-9	0.588572	1.50376	0.487997	0.32509	8.1	44.544	2	22.5533	23.1144	22.9627	22.8171	21.2936	22.754	2	2	2	2	1	2
G5EFZ1	ipgm-1	0.75709	1.69008	3.67829	0.000209755	69.8	59.225	23	31.7785	31.6101	31.6831	30.9564	30.9753	30.8687	23	23	23	21	21	21
Q8WQE0;G8JYA8;G4SGU1;G5EEM9;A0A0K3AU10;Q21478	ipla-1	0.110105	1.07931	0.729554	0.1864	17.3	85.121	8	25.8403	25.8752	25.8768	25.8309	25.6182	25.8128	7	8	8	8	7	8
G5EC56;G5EBV1;A0A486WUW0;G5EGD6	ipla-3	0.486018	1.40057	1.68551	0.0206297	12.2	114.27	7	23.5568	23.5187	23.6815	23.3108	23.0979	22.8903	6	7	4	3	2	4
A0A2K5AU07;Q17848	ipp-5	-0.0938301	0.937032	0.148163	0.710946	23	47.514	5	25.4204	25.3968	25.1764	25.2113	25.1937	25.8701	4	5	5	4	4	4
A0A0M7REP5;A0A0M7RF66;P91316	irg-3	-1.58413	0.333526	1.05203	0.0887096	43.3	13.944	3	21.9985	24.4371	23.1223	24.7171	24.6975	24.8957	1	2	1	3	3	3
Q19223	irg-4	0.029534	1.02068	0.0088279	0.979878	10.1	38.772	2	21.2583	24.5905	23.7786	23.1351	23.9852	22.4184	1	2	2	1	2	1
O02357	irg-5	-0.0976035	0.934584	0.0393068	0.913468	8.2	38.318	2	24.5723	25.075	23.966	25.013	25.7579	23.1352	2	2	2	2	2	2
A0A131MBU3	irg-7	0.15745	1.11531	0.394992	0.402724	39.2	243.73	52	31.0316	30.9662	30.9954	31.1749	30.6708	30.6751	49	51	51	49	49	44
O45948	iscu-1	0.405419	1.32447	1.46722	0.034102	47.7	16.488	4	26.8278	26.7752	26.7045	26.3145	26.1795	26.5973	4	4	4	4	4	4
O44512	isp-1	-0.405749	0.754844	1.27642	0.0529155	41.3	29.709	8	28.7563	28.9257	28.9315	29.0331	29.5093	29.2883	7	8	7	7	7	7
G5EDV6;G5ECX8;A5Z2T4	istr-1	0.507685	1.42177	2.56906	0.00269737	32.4	46.283	10	27.6255	27.5849	27.4009	27.0079	26.9859	27.0946	9	10	8	8	7	8
P41877	isw-1	-0.0551128	0.962519	0.536158	0.290966	22.8	116.67	20	26.3342	26.3528	26.3063	26.3316	26.4717	26.3554	16	15	14	14	14	14
Q20716	isy-1	-0.0307115	0.978937	0.0893462	0.814055	33.3	31.271	5	24.6323	24.7369	24.3775	24.6316	24.7057	24.5015	4	3	3	4	4	3
Q9Y0A1	itr-1	-0.666446	0.630057	2.24632	0.00567129	6.1	330.83	11	23.4957	23.4545	23.6331	24.2404	24.3589	23.9834	7	6	7	7	6	6
Q9U2T9;A0A0K3AS36;E6N0W1;A0A0K3ARL5;E6N0W0;A0A0K3AUH0	itsn-1	0.0934563	1.06692	0.425734	0.375203	16	120.49	11	26.145	26.0345	25.8697	25.9378	25.8318	25.9992	9	8	10	10	8	7
A0A078BPL3;A0A078BS63;A0A078BPJ4;H1ZUX6;O45000	itx-1	0.612825	1.52925	0.738179	0.182735	15.6	164.23	15	25.7051	25.5777	25.3796	25.6327	24.3734	24.8179	13	8	12	9	7	6
G5EEH6	ivd-1	-0.101342	0.932166	0.618461	0.240735	62.5	45.642	16	30.2297	30.2141	30.3851	30.3262	30.4764	30.3303	16	16	16	16	16	15
Q21854	ivns-1	-0.819548	0.566619	2.79027	0.00162079	46.1	90.873	25	27.2559	27.5716	27.4856	28.1604	28.3426	28.2687	18	20	22	23	22	20
Q9NAQ2	JC8.2	-0.0930888	0.937513	0.192361	0.642154	43.3	51.964	11	28.1019	28.0046	28.15	27.8898	28.1354	28.5106	9	9	9	9	11	8
Q95Q98;A0A0K3AUW2	jhdm-1	-0.0954189	0.936	0.196072	0.636691	13.4	123.43	7	25.0537	24.785	24.8265	24.6629	25.0623	25.2263	5	6	6	6	4	5
Q9TZ58	K01A2.5	-0.144771	0.904523	0.0649722	0.861049	16.6	29.704	3	23.7129	24.4553	21.9217	23.253	23.3901	23.8812	2	3	1	2	2	1
Q21080	K01C8.1	0.236016	1.17774	0.786549	0.163475	51.1	53.827	16	27.8804	28.1183	28.2436	27.6907	27.8464	27.9972	12	14	15	12	12	11
G5EF90	K01D12.15	0.672515	1.59385	2.13572	0.0073161	64.3	8.6357	3	26.0486	25.7557	25.6174	25.1013	25.2166	25.0862	3	3	3	3	3	3
Q21096	K01D12.6	-0.126238	0.916218	0.558621	0.276299	10.8	56.942	3	23.9071	23.7476	24.0933	24.0269	24.0463	24.0535	3	2	2	2	2	2
O17919	K01G5.5	-0.205044	0.867512	1.13958	0.072513	54.2	50.21	18	30.6502	30.5857	30.5258	30.7081	30.7235	30.9452	17	15	15	17	18	17
P90904	K02B12.7	-0.00229327	0.998412	0.00678009	0.984509	45.2	45.713	9	26.0892	26.1475	25.8658	25.9865	25.9474	26.1754	9	9	8	9	8	7
A0A131MAZ4;A0A131MBF0;A0A131MAU8;Q09931;A0A131MCC3	K02C4.3	0.199163	1.14803	1.39732	0.0400575	22.9	142.42	16	26.0224	25.9528	26.0116	25.8129	25.8961	25.6803	10	12	13	11	10	12
Q8I4H7	K02C4.5	-0.181032	0.882072	0.64727	0.225284	8.1	47.425	3	22.3556	22.3076	21.9622	22.3503	22.3824	22.4358	3	3	2	3	2	2
P34492;A9Z1J6	K02D10.1	0.378524	1.30001	2.89582	0.00127111	24	59.048	10	27.6134	27.6373	27.6597	27.2488	27.3403	27.1857	9	9	9	6	9	8
Q21153	K02F3.2	0.185048	1.13685	1.12981	0.074164	44.6	79.594	21	28.0002	27.9785	27.9504	27.8086	27.6525	27.9129	15	19	15	14	14	16
Q21151	K02F3.9	-0.223767	0.856327	0.450494	0.35441	31.4	16.917	5	25.5866	25.9474	26.0253	26.0266	26.3857	25.8183	5	5	5	4	5	4
O16628	K02F6.7	-0.0699031	0.952702	0.122001	0.75509	11.5	59.319	4	22.9313	23.4956	23.1269	23.2322	23.0446	23.4866	3	3	3	2	3	2
Q21174	K03B4.1	0.100276	1.07198	0.332886	0.464637	26.5	43.979	7	25.5556	25.3665	25.3667	25.23	25.2148	25.5432	6	7	6	7	5	6
Q21182	K03B8.6	0.3337	1.26024	1.09136	0.0810292	19.6	38.466	7	24.4727	24.5706	24.7673	24.1527	24.1576	24.4993	6	5	4	4	4	5
Q21210	K04C2.2	-0.486924	0.713545	2.84249	0.00143719	33.5	109.85	22	27.5254	27.5646	27.4488	27.949	27.9466	28.104	19	19	19	19	19	19
P34504	K04H4.2	2.27297	4.83316	2.53852	0.00289384	4	153.11	3	24.2832	23.6872	24.2475	21.9819	21.2285	22.1886	3	3	3	1	1	1
Q9XUU8	K05C4.5	-0.242774	0.845119	2.21671	0.0060714	28.9	76.162	11	26.5634	26.6122	26.5961	26.7544	26.9044	26.8411	9	10	11	8	9	8
Q9XUU5	K05C4.7	-0.328182	0.79654	1.09985	0.0794608	16.3	32.357	2	23.2195	23.4664	23.6497	23.6574	23.7826	23.8801	2	2	2	2	2	2
Q9XUT9	K06G5.1	0.510396	1.42444	0.718954	0.191006	26.2	54.746	9	28.365	28.0252	28.2223	28.071	27.9298	27.0805	9	9	9	9	9	8
P90915	K07A1.10	-0.333447	0.793638	0.814127	0.153417	26.8	24.213	3	23.652	24.2241	24.0768	24.1575	24.4147	24.3811	2	3	3	3	3	3
P90919	K07A12.1	0.288945	1.22175	0.986803	0.103085	20.9	74.956	8	25.3891	25.3666	25.1785	24.9	24.905	25.2623	6	6	6	3	6	6
Q564V6;P90922	K07A12.4	0.141084	1.10273	0.791763	0.161524	13.3	65.239	6	24.0888	24.0289	23.9904	23.7443	23.9416	23.9989	4	5	5	4	4	4
G8JY31;Q21268	K07C11.7	-0.324636	0.7985	1.1677	0.0679666	36.2	30.67	6	26.1136	25.963	25.9136	26.3098	26.528	26.1264	6	6	5	4	4	6
Q21274	K07C5.2	0.118041	1.08526	0.391158	0.406296	47.8	34.711	8	26.2215	25.9544	26.0811	25.8696	26.1701	25.8632	8	6	7	5	7	5
Q21275	K07C5.3	0.0755698	1.05378	0.320216	0.478392	6.1	56.519	2	23.6645	23.8178	23.5503	23.6778	23.6399	23.4882	2	2	2	2	2	2
Q21278	K07C5.6	0.0192159	1.01341	0.0314435	0.930157	11.7	74.46	5	23.7807	24.1848	23.8211	23.6568	23.8635	24.2087	5	3	4	3	3	3
Q09407	K07E1.1	-0.750211	0.594517	1.13864	0.0726704	27.2	18.677	3	22.3479	22.3602	22.4733	22.663	23.7158	23.0533	2	2	2	1	2	2
Q21284	K07E3.4	-0.0410163	0.97197	0.191915	0.642813	65.5	69.012	28	30.0012	29.9053	29.7834	30.0415	29.8965	29.8748	27	25	26	25	26	27
Q21298	K07F5.14	-0.185079	0.879601	0.835275	0.146125	13.5	48.674	4	24.6984	24.4672	24.5566	24.7652	24.6217	24.8906	3	3	3	3	4	3
O45181	K07H8.10	-0.310792	0.806199	1.34606	0.0450751	17.3	86.818	13	28.8566	28.9855	28.9061	29.0375	29.2595	29.3836	11	11	11	12	13	9
G5EBP0	K08C7.6	-0.282619	0.822097	0.4031	0.395275	10.9	33.476	2	22.8754	22.692	22.6141	23.5829	22.7033	22.7432	2	2	2	2	2	2
Q966I7	K08D12.3	-0.387035	0.764699	1.66565	0.0215946	21.2	15.557	3	28.981	28.8417	29.0032	29.5133	29.2572	29.2165	3	3	3	3	3	3
Q9XUS4;Q69Z13;Q86D12	K08E3.5	0.253293	1.19192	2.10789	0.00780034	60.5	56.901	22	30.7717	30.8958	30.8478	30.5292	30.5731	30.6533	22	20	21	19	17	19
Q21392	K09E2.3	-0.180194	0.882584	0.620512	0.239601	41.4	22.399	7	28.972	28.7455	28.8975	28.8938	29.2689	28.9927	7	7	7	7	7	7
Q9NAP7;E5QCI5	K09E4.3	-0.198765	0.871296	0.220133	0.602375	10.9	35.342	2	22.2979	22.4068	23.2747	22.7948	22.6042	23.1768	2	2	2	1	2	1
Q9XVL1	K09G1.1	0.18864	1.13969	0.581299	0.262241	15.6	23.14	3	24.385	24.2221	24.4416	24.4006	23.9592	24.123	2	2	3	2	2	2
O17944;Q564S2	K10C3.5	-0.00596873	0.995871	0.0138493	0.968614	22.7	99.646	15	26.1437	26.1735	26.0887	25.8634	26.2448	26.3155	12	11	14	13	13	12
Q09412	K10D2.7	-0.0720628	0.951277	0.119209	0.759961	38.1	9.595	2	23.5232	23.1432	23.253	23.6756	23.4328	23.0272	2	2	2	2	2	2
Q21418	K10D3.4	2.60448	6.08173	2.14821	0.00710863	13.1	99.995	6	25.0902	24.3519	25.0305	22.9942	21.4175	22.2475	6	5	5	0	0	0
Q4R127	K11D12.13	-0.464328	0.724809	0.819765	0.151438	48.9	20.682	5	26.7439	26.1968	25.9332	26.9206	26.7958	26.5506	5	5	5	5	5	5
O44622	K11D12.7	-0.163511	0.892849	0.562619	0.273767	18.7	20.478	4	25.9708	25.6406	25.781	25.979	26.101	25.8028	4	3	4	4	4	3
Q2L6Y0;Q21435	K11G12.6	0.659966	1.58005	1.78225	0.01651	5.3	72.39	2	22.8179	22.9166	23.0946	22.3356	22.0097	22.5039	2	2	2	2	2	2
P91375	K11H12.1	0.0669753	1.04752	0.183608	0.655228	25	12.146	3	25.4073	25.5454	25.3829	25.2548	25.2427	25.6372	3	2	2	2	2	2
P34519;Q9BKQ2	K11H3.3	-0.0289421	0.980139	0.0456927	0.900134	46.8	34.219	10	28.2448	28.1593	28.2752	28.5303	27.8344	28.4015	10	10	10	10	10	10
O44995;W6RXW2	K12C11.1	0.0563577	1.03984	0.163362	0.686496	50.2	55.681	18	28.4235	28.3665	28.2467	28.0639	28.3362	28.4675	18	15	16	17	16	13
P34524	K12H4.3	-0.331112	0.794924	0.895401	0.127233	36.4	40.233	9	26.5785	26.3891	26.5774	26.5251	27.0005	27.0128	7	8	8	6	8	9
P34526	K12H4.5	-0.492132	0.710974	1.48887	0.0324434	52.6	11.531	5	26.7955	27.1446	26.9762	27.5716	27.5871	27.234	4	4	4	4	3	4
P34528	K12H4.7	0.325672	1.25325	0.704905	0.197285	42.7	56.567	16	30.7537	30.4864	30.381	30.5558	30.1399	29.9484	11	11	12	15	12	13
Q95ZQ3;Q22099	kars-1	-0.200459	0.870274	1.075	0.0841391	44	67.883	19	29.5521	29.7257	29.6825	29.9344	29.7135	29.9137	16	15	17	16	16	16
Q22100	kat-1	-0.059255	0.95976	0.236116	0.58061	74.2	42.442	20	31.321	31.2068	31.1709	31.1168	31.3788	31.3809	19	19	18	18	19	18
S6FWN4;S6F510;N1NVB5;S6FCX2;N1NV09	kcc-1	0.300971	1.23197	0.6639	0.21682	20.9	126.8	14	26.361	26.443	26.644	26.3574	25.807	26.3807	10	12	11	9	9	12
C0KDV0;G5EEC9;H2KZC2;H2KZC3;V6CJH3	kcc-2	0.0203056	1.01417	0.0371958	0.917919	11.5	117.8	6	23.71	23.9055	23.7611	24.123	23.6025	23.5902	5	4	6	5	4	2
Q27GQ4;A0A061AL87;Q20109;A0A061AJK4;A0A061AD39;A0A061AEC1;Q067Y1;A0A061AD72	kdin-1	0.24374	1.18406	0.418241	0.381732	7.4	159.75	9	24.5154	24.4084	24.8504	24.4179	23.9548	24.6703	6	6	6	8	6	5
Q95PZ1	kdp-1	-0.0329634	0.977411	0.0956245	0.802372	31.7	15.514	6	29.5081	29.3416	29.3629	29.6288	29.2423	29.4405	6	6	6	6	6	6
V6CLU0;V6CLP5;V6CLT3;V6CJB8;Q5PY59;V6CKH1;Q8MXD8;V6CLU5;H2L075;A0A0M7RDU5;A0A0M9JJ85	ketn-1	0.228606	1.1717	0.967982	0.107651	49.6	546.25	154	32.3508	32.0953	32.1202	32.1048	31.8535	31.9222	146	137	140	142	134	129
O44408;H2KZI0	kgb-1	0.614704	1.53124	3.09906	0.000796048	42.8	45.156	9	27.0692	26.968	26.9022	26.4185	26.4043	26.2723	8	8	8	8	7	7
P21137;A0A2X0T496	kin-1	0.174618	1.12867	0.48606	0.326543	15.3	46.345	5	25.4531	25.1576	25.4707	25.3554	24.9569	25.2453	5	5	4	3	2	5
P28548	kin-10	-0.0132936	0.990828	0.0371534	0.918008	40.6	26.435	5	27.6636	27.4976	27.3852	27.5045	27.3857	27.696	5	5	5	5	5	5
P46549	kin-18	0.162306	1.11907	0.60621	0.247622	3.1	112.87	2	22.896	22.6202	22.6811	22.6408	22.3989	22.6707	1	2	2	2	2	2
P42168	kin-19	-0.181873	0.881558	1.134	0.0734511	51	39.037	14	28.269	28.4566	28.4039	28.6322	28.4613	28.5817	13	11	13	14	12	12
P30625	kin-2	0.242434	1.18299	1.19225	0.0642324	54.9	41.467	16	29.6045	29.3756	29.4398	29.3357	29.1061	29.2508	15	15	15	16	16	15
P18334	kin-3	0.135218	1.09826	0.587465	0.258545	56.9	42.257	17	29.0157	29.1063	29.0719	29.0105	28.7319	29.0459	14	15	15	14	14	16
Q21592;H9G2T2	klc-1	-0.9673	0.511462	1.87887	0.0132169	4.5	58.07	2	21.7949	22.3709	21.7121	22.9021	22.7758	23.1019	2	2	2	2	2	2
P46822	klc-2	0.443351	1.35976	1.91559	0.0121452	36.5	60.224	14	26.6947	26.652	26.4004	26.1565	26.0553	26.2052	14	12	13	11	11	9
Q18758	klo-1	0.454233	1.37005	2.00878	0.00979996	25.3	55.021	9	26.136	26.0195	25.9701	25.4553	25.7459	25.5617	8	8	9	8	9	6
A0A486WUN2;G5EFJ0;G5EGS3	klp-12	0.131711	1.09559	0.599437	0.251514	5.4	164.03	5	25.1731	24.9388	24.9948	24.9558	24.9875	24.7682	5	5	5	5	5	5
G5ECC0;P91400	klp-16;klp-15	-0.612967	0.653851	2.28281	0.00521422	17	64.046	6	24.0676	24.1163	24.2266	24.82	24.552	24.8775	5	4	5	4	5	6
G5EBX0	klp-18	-0.403283	0.756136	0.768117	0.170562	12.3	105.83	7	24.8005	24.9053	24.3429	25.1246	24.7759	25.3581	7	7	6	7	7	6
O45935;Q965T6	klp-19	-0.244076	0.844356	0.406722	0.391993	8.3	123.14	6	23.5436	24.0825	23.4428	23.8388	23.7177	24.2445	4	5	5	3	2	5
G5ED75;Q9XU12	klp-7	-0.201245	0.8698	1.21639	0.0607587	24.1	76.716	11	26.3345	26.3165	26.1615	26.5669	26.3763	26.473	8	10	9	8	9	9
Q21795	kmo-1	-0.399086	0.758339	0.857878	0.138715	11.9	52.311	4	24.3016	23.7309	23.955	24.5544	24.1189	24.5115	4	2	2	4	2	3
P34278	knl-1	0.00173505	1.0012	0.00597971	0.986326	13.1	113.23	6	24.1652	24.0988	23.8921	24.145	23.9908	24.015	4	4	3	5	4	4
O16311	krr-1	-0.303341	0.810374	1.16103	0.0690192	18.9	42.945	6	25.4926	25.7954	25.5778	25.8209	25.8646	26.0903	6	6	6	5	5	6
Q21523	lact-4	0.327959	1.25524	1.459	0.0347537	21.4	49.127	6	24.9121	24.8307	24.8101	24.6429	24.3253	24.6009	6	6	5	4	2	5
O62481;Q2HQM1	lact-9	0.0606861	1.04296	0.0536357	0.883821	13.3	44.466	3	23.7228	23.7473	23.7284	23.4011	24.4406	23.1748	3	3	2	3	2	1
D0PV95	laf-1	-0.210525	0.864223	1.09749	0.0798927	49.6	76.342	26	29.8124	30.053	29.8872	30.0173	30.1905	30.1764	25	23	23	25	24	23
O44565;V6CIX7	lam-1	0.431898	1.34901	1.84538	0.0142764	48	197.95	58	31.7082	31.495	31.5656	31.2987	31.011	31.1634	54	52	51	53	47	53
Q18823	lam-2	0.38518	1.30602	1.69846	0.0200235	43.8	181.21	41	29.8856	29.7149	29.7833	29.5686	29.2568	29.4029	38	40	39	40	38	36
G5ECE3	lam-3	1.48001	2.78951	0.951793	0.11174	6.3	343.79	9	24.7371	24.2025	24.5311	21.5903	23.784	23.6563	7	6	8	1	2	0
P34629	lap-1	0.442893	1.35933	0.558787	0.276193	26.9	52.449	7	24.9207	25.375	24.3283	24.471	24.1055	24.7188	4	6	5	4	3	4
Q27245	lap-2	0.153164	1.11201	0.512503	0.307253	73.9	56.088	31	30.0657	30.0589	29.9066	29.8963	30.0432	29.6322	29	29	30	31	31	28
D5MCN2	larp-1	-0.204466	0.86786	2.35162	0.0044502	57.5	128.27	44	30.1576	30.1772	30.1342	30.3829	30.2957	30.4039	38	39	39	37	40	37
Q09996	lars-1	-0.0892124	0.940036	0.953552	0.111288	42.7	134.52	41	30.6311	30.6625	30.6393	30.7057	30.8175	30.6774	37	38	37	34	37	33
Q23511;B3WFV4	lars-2	-0.0842692	0.943262	0.940706	0.114629	10.9	98.277	7	24.646	24.6783	24.6431	24.7189	24.6832	24.8181	7	7	7	7	6	6
Q20223	lbp-1	0.916047	1.88694	2.09009	0.00812669	42.1	18.284	9	27.3262	27.2217	26.7341	26.1504	26.2627	26.1208	3	3	3	2	2	2
Q20224	lbp-2	0.0465329	1.03278	0.067532	0.855989	46.6	18.843	10	31.7134	31.3248	31.2508	31.4175	31.6988	31.033	10	10	10	10	10	10
Q27GU2;Q20222	lbp-3	0.108995	1.07848	0.38943	0.407916	62	17.32	11	28.6041	28.4822	28.8535	28.4908	28.6267	28.4953	9	9	9	10	10	8
Q23092	lbp-4	-0.00462151	0.996802	0.007872	0.982037	56.6	17.184	8	26.1713	25.6226	25.8677	25.8718	26.0911	25.7125	6	5	5	6	5	5
O01814	lbp-5	0.369576	1.29197	0.856051	0.139299	67.6	15.532	11	28.717	28.3498	28.2746	28.2027	28.2453	27.7848	11	10	10	10	10	7
O01812;REV__O62173	lbp-6	0.594097	1.50953	1.54936	0.0282251	85.9	15.641	13	32.9329	32.5731	32.4085	32.207	31.9201	32.0051	12	11	11	10	12	12
O02323	lbp-7	0.329753	1.2568	0.650379	0.223677	60.6	16.17	7	28.314	27.9398	27.7318	27.9722	27.5139	27.5102	7	6	6	7	6	7
O02324	lbp-8	2.89558	7.44142	3.10053	0.000793361	27	16.092	3	25.2152	25.2881	25.1726	21.8369	22.9155	22.2367	3	3	3	0	0	0
Q3LFN1;Q965W1	lbp-9	-0.246414	0.842989	0.921721	0.119751	54.7	15.263	5	30.7677	30.727	30.4632	30.7677	31.0456	30.8839	4	5	5	5	5	4
P46554	lcmt-1	0.264266	1.20102	1.41968	0.0380473	40.2	37.815	11	26.7827	27.034	27.0156	26.6691	26.6321	26.7383	10	11	10	9	9	9
A0A2C9C320;Q27888	ldh-1	0.49339	1.40775	2.14112	0.00722563	62.8	36.384	16	30.0986	29.8854	30.1258	29.5097	29.6622	29.4578	15	15	14	14	14	13
Q9GZE9	ldp-1	-0.590658	0.66404	2.17198	0.00673005	31.9	47.293	10	28.3173	28.4266	28.6219	29.1564	29.071	28.9104	9	9	9	9	9	10
H2FLK8;A0A486WVH0;H2FLL1;A0A486WUR9;G5EEF0;A0A486WXP6;H2FLK3;H2FLK5;G5EFU3	lea-1	0.617793	1.53453	1.70086	0.0199134	47.2	146.13	53	31.4791	30.95	31.1156	30.6544	30.4745	30.5626	50	50	50	46	45	45
O45904	lec-1	-0.276089	0.825827	1.26591	0.0542119	88.8	32.683	25	26.0394	25.9356	25.9592	26.3993	26.0691	26.2942	2	2	1	1	1	1
P36573	lec-1	0.000590007	1.00041	0.000951297	0.997812	88.5	31.809	25	31.6528	31.3541	31.5682	31.7399	31.67	31.1634	24	23	25	24	24	23
Q94215	lec-11	1.7546	3.37434	0.802364	0.157629	15.5	26.654	2	24.4886	24.3727	25.1965	21.0852	24.4117	23.2971	2	2	2	1	2	0
Q5ZR27;H2KZJ9;A0A0K3AUS0;A0A0K3AVE8;A0A0K3AXP2;A0A0K3ASC7;A0A0K3ARW6	lec-12	0.122262	1.08844	0.449888	0.354905	26.5	37.918	6	25.3374	25.4488	25.4753	25.3507	25.4554	25.0886	6	6	6	3	4	3
Q20684	lec-2	0.189159	1.1401	0.870317	0.134798	36.1	131.93	35	31.8672	31.574	31.6662	31.6152	31.4831	31.4417	32	32	33	31	33	31
I2HAG1;Q09581;Q95ZI4;Q8I4A4;Q8I4A5	lec-3	0.520765	1.43472	1.93927	0.0115007	41.5	38.221	14	28.4336	28.2381	28.2873	27.9353	27.5991	27.8623	10	14	10	10	9	10
Q18625	lec-4	0.341822	1.26736	1.34565	0.0451181	64.7	32.406	14	28.6937	28.7978	28.9542	28.5944	28.5319	28.294	12	12	13	12	13	13
G5EFI4	lec-5	-0.126823	0.915846	0.341788	0.45521	41.4	35.437	13	29.9586	29.7021	29.9854	30.0554	30.1968	29.7743	12	13	12	12	11	8
Q9N384	lec-6	0.322069	1.25012	0.786674	0.163428	76.7	15.983	9	32.2592	31.8888	31.8879	31.9755	31.5533	31.5409	9	8	9	9	7	8
Q09610	lec-8	-0.0257193	0.982331	0.0209565	0.952892	27.8	20.446	4	27.5574	26.8636	27.6192	27.6025	27.7927	26.7222	4	4	4	4	4	3
G5EC10	lec-9	0.33062	1.25755	0.748969	0.17825	75	15.556	7	30.6376	30.8897	30.9098	30.6624	30.6668	30.1161	7	6	7	7	6	6
Q21241	lect-2	1.22307	2.33444	2.21933	0.0060349	30.7	37.489	6	24.8159	24.4039	24.1323	23.186	23.4464	23.0504	5	4	4	3	3	2
Q9XTB5	lem-2	0.562213	1.47653	1.44202	0.0361391	20.2	55.157	6	26.341	26.3555	26.4606	25.9397	25.4753	26.0555	5	5	5	6	5	5
Q17431	leo-1	0.271774	1.20729	0.825945	0.149298	9.5	48.063	3	24.1566	24.3983	24.2946	23.8103	23.9546	24.2692	3	3	3	3	3	3
P17140	let-2	0.0718873	1.05109	0.163329	0.686547	4.9	167.75	5	27.3986	27.3277	27.7026	27.4849	27.17	27.5584	4	5	5	4	5	4
Q20679	let-268	0.452053	1.36799	1.79624	0.0159866	24.9	84.424	12	25.8413	25.6095	25.7905	25.4383	25.1348	25.3121	8	10	9	8	7	5
O01598	let-355	-0.434287	0.74006	1.00071	0.0998359	6.7	96.515	3	23.3863	23.4598	23.3367	23.7793	23.5087	24.1977	3	3	3	3	3	3
Q95Q95	let-363	0.360341	1.28373	0.625631	0.236793	7.1	306.53	12	25.1013	25.1592	25.1775	24.5902	24.4695	25.2973	11	9	9	6	7	7
A0A5K1I8A6;A0A5K1I804;A0A5K1IAV7;A0A5K1IC26;O61967	let-413	0.490424	1.40486	1.25094	0.0561123	23.8	74.238	9	25.1701	24.9704	24.8855	24.5446	24.2227	24.7874	7	7	8	6	3	4
G5EBZ4	let-418	0.332322	1.25904	2.77586	0.00167548	20.6	209.15	24	27.7434	27.657	27.5971	27.3189	27.3238	27.3579	20	22	22	20	20	18
P92199	let-502	0.127597	1.09247	0.764909	0.171827	12.4	135.77	12	26.0357	26.0121	25.8015	25.8048	25.8022	25.8595	10	10	10	10	8	10
J7SA49;P91019;X5M5M2	let-526	1.38549	2.61261	0.741354	0.181404	6.8	189.69	6	24.1922	23.954	23.6362	20.8604	23.4639	23.3017	5	5	3	1	2	1
P22981	let-60	0.121496	1.08786	0.718446	0.191229	46.2	20.983	6	26.1219	26.0568	26.301	26.0028	26.0247	26.0878	4	5	6	4	5	6
Q8IG67	let-611	-0.392435	0.761843	1.09715	0.0799559	20.4	61.764	7	23.8545	24.0245	24.008	24.1574	24.237	24.6699	4	4	5	4	4	3
Q9N584	let-630	-0.0888303	0.940285	0.674805	0.211444	36.3	75.297	17	27.104	27.1681	27.2039	27.1471	27.3221	27.2733	16	15	17	14	15	11
P35129	let-70	-0.129587	0.914093	0.802484	0.157585	36.1	16.705	3	29.5702	29.3758	29.3712	29.5013	29.6229	29.5818	3	3	3	3	3	3
A0A1D3PCM5;Q20937;A0A1D3PCL8;S5ZDJ9;A0A1D3PCL9;Q9N488	let-711	-0.198959	0.871179	0.948719	0.112533	32.7	293.18	54	28.8176	28.9803	28.8066	28.9531	29.0258	29.2225	39	44	47	44	45	43
Q18038	let-716	-0.575386	0.671107	2.02831	0.00936887	38.8	192.26	46	28.4385	28.7167	28.5225	29.0324	29.0556	29.3158	36	39	40	38	42	42
Q11190	let-721	-0.080595	0.945668	0.333055	0.464456	54.4	65.334	22	28.7352	28.7782	28.9113	29.0564	28.7858	28.8243	18	20	19	20	20	18
P34346	let-754	0.0152613	1.01063	0.0665889	0.85785	73.3	27.925	16	29.5303	29.6995	29.5814	29.5283	29.713	29.5243	15	14	16	14	16	15
Q09517;C1P622;S6FCZ1	let-767	-0.373161	0.772089	1.07522	0.084097	63.6	34.309	16	30.4121	30.7359	30.735	31.1989	30.7771	31.0264	14	14	14	15	16	14
Q9UB28;Q9UB29;H2L0C1;Q9BKP3	let-805	0.39534	1.31525	1.56442	0.0272636	29.6	497.45	77	29.6233	29.5962	29.7228	29.3202	29.0374	29.3987	70	72	70	63	58	58
Q17336	let-858	0.396505	1.31632	1.79322	0.0160982	9.5	104.27	5	24.569	24.589	24.7977	24.2067	24.172	24.3875	3	4	4	3	2	3
G5EGK8	let-92	0.165106	1.12125	1.06622	0.0858575	64.2	36.302	14	29.9297	29.7105	29.7629	29.6869	29.5816	29.6393	14	14	14	14	14	14
Q9XVM0;Q9XVL7	letm-1	0.467309	1.38253	0.95796	0.110164	34.8	88.721	19	27.298	27.3123	27.1537	26.8942	26.3595	27.1084	15	15	18	14	12	13
A0A0K3AQS9;A0A0K3AUC0	lev-11	-0.387762	1.16851	0.0702237	0.0490812	73.6	22.6	22	28.7377	28.5639	28.548	28.4611	28.4259	28.2886	2	1	2	2	2	1
A0A0K3AQT4	lev-11	-0.111345	1.28255	0.282243	0.114323	71.5	33.032	35	24.286	23.9778	23.7834	23.859	23.5763	23.5348	33	34	35	35	36	33
A0A0K3ATR6	lev-11	0.0071818	1.11013	0.00132216	0.791721	62.5	29.697	23	28.2451	26.8859	27.6191	27.7638	27.824	26.71	2	2	1	2	2	1
A0A0K3AUC2	lev-11	0.150734	0.764314	0.101428	0.8507	74.6	33.014	35	27.4462	22.5177	26.8888	27.13	27.1639	23.7221	8	8	7	8	8	7
Q22866	lev-11	0.359013	0.925725	0.941867	0.522104	75.4	33.003	37	33.0572	32.6718	32.6537	33.0135	32.9744	32.7288	2	2	2	2	2	2
Q27249	lev-11	0.224665	1.00499	1.30909	0.99696	61.7	29.631	22	26.7274	25.6977	22.445	25.881	26.4259	22.5415	2	2	2	2	2	2
P54816	lex-1	0.26244	1.19951	0.418435	0.381562	8.8	146.42	8	24.3805	24.6393	24.3339	24.4751	23.6913	24.4	7	5	7	7	6	6
H2L0I3;H2L0I4;A0A5E4LZU4;A0A5E4M3N2;H2L0I2;A0A5E4LWV7	lfi-1	-0.464061	0.724943	1.38397	0.0413079	42.9	266.3	90	30.7056	30.415	30.4627	31.2311	30.7934	30.951	74	74	68	80	73	77
O17274	lgc-34	0.930921	1.90649	0.705291	0.19711	14.4	44.521	4	22.8311	22.9984	23.3218	22.8146	22.5868	20.9572	3	2	3	2	3	2
O02218;A0A2K5ATL7;A0A2K5ATL6;A0A2K5ATM4	lid-1	0.159421	1.11684	0.188598	0.647742	16.9	40.389	3	24.4831	24.0983	24.8731	24.4796	23.8668	24.6299	2	2	2	2	2	3
Q27474	lig-1	0.0173995	1.01213	0.0800612	0.831647	20.7	86.309	10	25.3812	25.3003	25.3488	25.3012	25.2139	25.463	6	8	7	5	6	4
Q95QI2;Q95QI3;Q8MNT0	lim-8	1.05922	2.0838	0.675471	0.21112	7.4	98.402	4	23.7032	23.6547	23.3797	21.1262	23.0326	23.4012	3	3	3	1	0	1
G5EEA4;Q3S1I9;G5EDJ5;G5EF39;A0A0K3ATK8;A0A0K3AQM0;A0A0K3AQP4	lim-9	0.294494	1.22645	0.764558	0.171966	20	63.714	8	26.4415	25.9171	26.0778	26.0113	25.7179	25.8238	7	6	6	5	5	6
B3WFX4;O17583	lin-10	0.148059	1.10808	0.807783	0.155674	19.8	100.5	10	24.6472	24.7022	24.7754	24.4274	24.6914	24.5617	7	9	8	7	9	6
Q11107	lin-13	0.703557	1.62851	0.601677	0.250221	4.4	253.42	5	23.4118	23.5101	23.3389	21.6755	23.1925	23.2822	5	3	3	2	2	3
A0A0K3AUM4;Q09990;A0A0K3ARM6;A0A0K3AWY7	lin-23	0.0270653	1.01894	0.283963	0.520041	21.4	76.191	9	24.9412	25.0253	24.9581	24.8976	24.9966	24.9491	8	8	5	6	6	5
Q17410;E5QCG5;E5QCG6	lin-24	0.170803	1.12568	1.59396	0.0254704	30.3	31.274	7	25.7964	25.6611	25.8168	25.5837	25.598	25.5803	7	6	7	3	7	5
Q9TYQ5;V6CIT4	lin-33	0.588261	1.50343	2.34542	0.00451419	17.3	26.943	4	24.462	24.4147	24.5981	24.0184	23.9568	23.7348	4	4	4	3	4	4
G5EDT1	lin-35	-0.405297	0.755081	0.245072	0.568759	4.2	110.9	2	22.3538	22.4725	22.0495	22.1097	23.9784	22.0036	2	2	1	2	1	2
Q86S28;Q76NP4;O61907;A0A168H9W7	lin-40	0.633403	1.55122	2.73987	0.00182023	32.3	96.482	16	27.2954	27.1492	27.223	26.5819	26.4629	26.7226	15	14	16	11	14	11
Q9U489	lin-41	-0.514531	0.700021	1.68196	0.0207988	25.7	124.23	17	26.8484	27.0036	26.8019	27.1495	27.5173	27.5307	11	15	16	14	16	13
P45970	lin-5	-0.237099	0.84845	0.803387	0.157258	16.4	93.439	9	25.4403	25.2737	25.1871	25.6679	25.3094	25.6352	8	7	5	7	6	8
P90916	lin-53	0.389743	1.31016	1.74827	0.017854	53	47.166	14	28.8588	28.6776	29.0235	28.4845	28.4575	28.4487	12	13	13	12	12	12
B2D6M2	lin-61	0.0882498	1.06308	0.376305	0.420431	7	70.909	3	24.5581	24.8205	24.6654	24.5186	24.7168	24.5437	2	3	3	3	3	3
Q95XN0;W6RTP0;Q8IU04	lin-65	-0.109441	0.926947	0.491071	0.322796	6.2	80.331	3	23.2549	23.32	23.1373	23.2239	23.3169	23.4998	3	3	3	2	3	3
O62020;A0A061AL58;D3YT69	lin-66	0.300512	1.23158	1.21466	0.0610013	5.6	68.732	2	23.619	23.879	23.7298	23.4349	23.2925	23.5989	2	2	2	1	1	2
O61866;O16956	lipl-5	0.217384	1.16262	0.0998081	0.794679	12.7	45.703	3	23.87	24.2638	23.9009	24.5102	24.6194	22.2531	2	2	2	3	3	1
O17954;G3MU72	LLC1.2	0.0906436	1.06485	0.169418	0.676989	59.9	30.354	12	29.382	29.2999	29.3945	29.6661	29.1022	29.0361	11	11	10	10	11	9
A0A486WTT8;A0A486WX74;Q3Y409;A0A486WXA9;H2L003;H2L005	lmd-3	-0.134908	0.910728	0.763688	0.172311	21.4	89.62	11	25.3874	25.4889	25.2396	25.5651	25.5174	25.4382	10	9	9	7	8	8
Q21443	lmn-1	0.217204	1.16248	1.1443	0.0717305	56.2	64.083	31	30.9796	30.7032	30.764	30.6574	30.583	30.5549	28	29	28	31	28	28
Q11117	lmp-1	0.128361	1.09305	0.194983	0.638288	16	25.792	3	26.6859	26.3505	26.5078	26.6068	26.6326	25.9197	3	3	3	3	3	2
Q9N2U6	lmtr-2	0.360676	1.28403	0.306597	0.493632	68.5	13.188	4	25.7689	26.0852	26.4945	25.694	26.5307	25.0419	4	4	4	4	4	4
H2KYP1;Q8I7L5	lntl-1	1.01464	2.02039	0.455262	0.35054	10.6	34.037	2	25.0751	25.1441	24.9266	25.1659	24.8083	22.1277	2	2	2	2	2	1
G5EGH7	lon-8	0.584267	1.49928	1.74354	0.0180492	54.3	18.463	5	27.2211	26.7418	26.913	26.4556	26.4011	26.2663	5	5	5	5	5	5
O44952	lonp-1	0.15343	1.11221	1.30973	0.0490086	45.2	108.21	28	28.337	28.4723	28.3715	28.2263	28.1843	28.3099	24	25	27	23	24	24
Q8IG68	lpd-2	0.120969	1.08746	0.259985	0.54956	28	36.809	5	24.8835	24.8506	24.7463	24.4569	24.6035	25.0571	5	5	4	4	4	5
Q9N4L8	lpd-5	-0.106499	0.92884	0.717612	0.191597	58.5	19.993	10	28.9099	28.855	28.9503	29.1311	28.9235	28.98	9	8	10	9	8	9
O44991	lpd-6	-0.458235	0.727876	2.0442	0.00903235	20.4	63.783	10	25.3861	25.4849	25.2519	25.7457	25.7826	25.9692	9	7	8	8	9	9
Q95Y89	lpd-7	-0.537111	0.689149	1.9195	0.0120364	25.6	61.625	10	27.1316	27.3161	27.3585	27.6096	27.8588	27.9492	9	9	8	8	8	10
Q21915	lpd-8	0.17186	1.12651	0.856383	0.139193	39.6	25.304	6	26.6568	26.8411	26.7738	26.4372	26.6288	26.6901	6	5	6	4	4	6
D5MCR9;Q22641	lpd-9	-0.547349	0.684277	1.41311	0.038627	60.7	9.8581	5	26.161	26.6182	26.6007	26.9192	27.2085	26.8942	5	4	3	4	5	4
Q9XXT5	lpin-1	0.0868028	1.06201	0.294658	0.50739	20.9	89.499	8	25.5702	25.3196	25.568	25.254	25.3929	25.5504	7	7	8	7	7	7
G5EEA2	lpr-3	4.06448	16.7313	2.96605	0.00108132	29.9	60.099	7	25.8198	25.5574	25.8267	21.4044	22.5903	21.0157	7	7	7	0	0	0
Q23163	lpr-5	0.362976	1.28608	0.442847	0.360706	7.6	60.514	3	22.1615	22.3131	22.8247	22.4742	21.5096	22.2266	3	2	2	0	0	0
H2L0D5;Q21164;A0A4V0IJI7	lron-7	-0.194754	0.873722	0.729999	0.186209	31.5	66.081	12	26.5167	26.5738	26.7079	26.7767	26.6161	26.9899	10	11	10	10	11	10
Q04833	lrp-1	0.371687	1.29386	1.54498	0.0285115	8.5	526.42	23	25.9054	26.0179	26.1046	25.6492	25.4681	25.7956	18	16	21	12	12	13
Q20229	lsm-1	-0.112368	0.925068	0.384062	0.412989	58.4	14.405	4	25.3482	25.2338	25.5727	25.5109	25.6154	25.3656	3	4	3	3	4	4
Q9U1W8;A0A061AIX6	lsm-3	0.0231571	1.01618	0.0783926	0.834848	31.4	11.894	2	27.0173	27.3346	27.115	27.0716	27.1052	27.2206	2	2	2	2	2	2
Q19952	lsm-4	-0.148534	0.902167	0.326045	0.472014	32.5	13.593	3	25.6922	26.0121	26.2229	25.9336	26.1389	26.3003	3	3	3	3	3	3
O18694	lsm-5	1.17652	2.26031	0.492899	0.321441	79.1	9.9974	3	25.6022	25.5158	25.3932	22.267	25.1236	25.5911	2	3	2	1	3	3
Q95XN6	lsm-6	-0.155462	0.897845	0.47976	0.331314	61	8.6018	3	25.686	25.6014	25.7013	25.7731	26.0755	25.6065	3	3	3	3	2	2
Q23543	lsm-7	-0.287063	0.819569	0.806533	0.156123	62.5	11.593	5	26.391	26.4283	26.4499	26.5513	27.0375	26.5416	4	4	4	4	5	4
Q95XD4	lsm-8	-0.280531	0.823288	1.77605	0.0167474	84.7	10.838	6	27.062	27.0139	27.0902	27.2013	27.4057	27.4008	5	6	6	6	6	6
Q8I4E2;A0A061AD14;N1NVC3	lst-4	2.28335	4.86808	1.0617	0.0867562	12.4	64.328	4	24.5824	24.9303	24.5288	24.3271	20.9596	21.9048	3	3	3	2	1	1
A7LPI4;Q93616	lsy-22	1.73786	3.33541	1.25909	0.0550697	21.6	31.223	3	24.0481	24.438	23.89	21.7887	21.7328	23.6411	3	2	3	1	1	2
O45526;H9G332;O01709	lsy-27;ztf-25	-0.636943	0.643074	0.613393	0.243561	12.8	27.805	2	22.4075	22.8537	23.0707	23.7827	22.57	23.8901	1	1	2	2	2	2
G5EFT4	ltah-1.1	0.102903	1.07393	0.637653	0.230328	42.7	68.248	18	27.9992	27.8462	27.7662	27.7263	27.7638	27.8127	16	18	17	15	18	15
O44183;U4PAP4	ltah-1.2	-0.945145	0.519377	1.60621	0.0247622	36	71.309	17	26.5168	27.4075	26.8782	27.8618	27.7572	28.019	14	13	13	13	15	12
O62415	lys-1	0.351367	1.27577	0.777989	0.166729	46.6	32.379	8	30.2471	30.515	30.3049	30.0583	30.3058	29.6487	8	8	8	8	7	8
O62416	lys-2	0.61821	1.53497	1.1096	0.0776959	28.3	30.291	5	27.4981	28.0646	28.159	27.3453	27.5362	26.9857	4	5	4	4	4	3
Q20964;O61518	lys-4	-0.68169	0.623434	1.81134	0.0154405	59.8	23.607	9	26.8724	26.9369	26.4262	27.5017	27.4471	27.3318	7	7	8	8	9	9
O16202	lys-7	0.105286	1.07571	0.0707533	0.849663	42.4	30.88	7	27.8535	26.8126	26.76	27.7925	26.73	26.5878	7	6	6	6	6	5
Q09975	lys-8	-0.301414	0.811457	0.685563	0.206271	52.4	31.037	7	27.5895	27.5469	27.4584	28.1144	27.9294	27.4554	6	6	6	7	7	6
O61862;H2KZB7;H2KZB6	M01B12.4	-0.228632	0.853444	1.45412	0.0351461	15	69.245	6	24.9548	25.0213	24.7911	25.1012	25.1862	25.1658	6	6	6	6	6	5
P91401	M01E11.2	0.0635592	1.04504	0.295986	0.505841	37.7	61.6	11	25.5999	25.7641	25.8707	25.6173	25.7458	25.6809	6	9	9	7	6	8
Q21452	M01F1.3	-0.141461	0.906601	0.382908	0.414088	23.2	39.767	5	24.3619	24.5961	24.7293	24.5523	24.6362	24.9232	5	5	5	3	5	3
O76687	M01G5.3	-0.0218608	0.984962	0.0386603	0.914828	14.6	44.477	4	25.1169	25.0189	25.037	24.9039	24.8762	25.4584	3	3	4	2	3	2
A0A0K3AVS5;A0A0K3AY18	M02H5.8	1.33081	2.51544	1.32486	0.0473304	80	9.6862	6	28.6934	28.1224	27.8794	27.6247	26.8485	26.2296	5	5	6	5	3	3
G5EDG2	M03C11.8	0.0988655	1.07093	0.337	0.460257	12.7	113.05	7	24.8272	24.9873	25.093	24.7213	25.0421	24.8474	5	5	7	5	5	5
O16376;A9D4S6	M03F8.3	0.131233	1.09523	0.443926	0.35981	20.7	87.984	11	26.3833	26.2136	26.5599	26.1556	26.4091	26.1985	9	10	9	9	9	9
Q21504	M04B2.4	-0.305692	0.809054	1.10059	0.0793243	24.5	60.018	8	24.5238	24.9208	24.6038	24.9477	24.9324	25.0855	6	8	6	7	5	7
[truncated: 2,036 more rows]
