# Supplementary material for: Proteasome activity contributes to pro-survival response upon mild mitochondrial stress in Caenorhabditis elegans
Source: PLoS Biol. 2021 Jul 12;19(7):e3001302. doi: 10.1371/journal.pbio.3001302 (PMC8274918; doi:10.1371/journal.pbio.3001302)
Supplement: S1 Data — (XLSX) [file pbio.3001302.s014.xlsx]

## Sheet: list of figures
Figure Number	Graph description
Fig. 1D	Mitochondrial fragmentation - mean form factor
Fig. 1E	Mitochondrial fragmentation - lenght, junctions, points calculation
Fig. 1F	High Resolution Respirometry
Fig. 1G	Levels of native ATPase detected with anti-ATP-2
Fig. 1H	Measurement of ATP level
Fig. 1I	Mass spec / Respiratory chain complex
Fig. 2A	Ageing upon dnj-21 RNAi
Fig. 2B	Ageing upon timm-23 RNAi
Fig. 2C	Ageing upon timm-22 RNAi
Fig. 2D	Motility upon dnj-21 RNAi
Fig. 3C	qPCR - analysis of UPRmt genes (hsp-6, dnj-10, timm-23) upon dnj-21 RNAi
Fig. 3E	qPCR - analysis of UPRER genes (T14G8.3, crt-1, hsp-4, hsp-3) upon dnj-21 RNAi
Fig. 3F	qPCR - analysis of HSR genes (hsp-70, hsp-16.2) upon dnj-21 RNAi
Fig. 4C	Degradation of Ub-Dendra2
Fig. 4D	Proteasome activity measurement with Ub-Dendra2 upon dnj-21 RNAi
Fig. 5B	WB quantification - DNJ-21 levels upon silencing dnj-21 RNAi+/- atfs-1 RNAi
Fig. 5C	qPCR - analysis of proteasome subunits upon silencing of dnj-21 RNAi +/- atfs-1 RNAi
Fig. 5D	Ageing in atsf-1 GOF atfs-1(et17) upon dnj-21 RNAi
Fig. 5E	Ageing upon silencing of dnj-21 RNAi +/- atfs-1 RNAi
Fig. 6A	Mass spec / Proteasome subunits
Fig. 6D	Proteasome activity measurement with Ub-Dendra2 upon dnj-21 RNAi +/- atfs-1 RNAi
Fig. 7B	Ageing in rpn-10(ok1865) upon dnj-21 RNAi
Fig. 7E	Ageing in WT upon silencing of rpn-2 +/- dnj-21 RNAi
Fig. 7F	Ageing in WT upon silencing of rpt-4 +/- dnj-21 RNAi
Fig. S1A	Brood size upon dnj-21 RNAi
Fig. S1B	Phenotyping of F1 progeny upon dnj-21 RNAi
Fig. S1D	WB quantification - DNJ-21 levels upon silencing dnj-21 RNAi
Fig. S1E	WB quantification - NDUF-3 levels upon silencing dnj-21 RNAi
Fig. S1G	Mass spec / Mitochondrial ribosome
Fig. S1H	Mass spec / Cytosolic ribosome
Fig. S2B	Combined graph of ageing upon dnj-21 RNAi, timm-22 RNAi, timm-23 RNAi
Fig. S2E	Ageing in rrf-3 upon ZK616.2 +/- ZK616.3 RNAi
Fig. S2F	Ageing in rrf-3 upon F11C1.1 +/- F42H10.2 RNAi
Fig. S2G	Motility (forward movement) upon dnj-21 RNAi
Fig. S2H	Motility (reversals) upon dnj-21 RNAi
Fig. S3C	qPCR - analysis of UPRmt genes (gpd-2, aldo-1, acs-2) upon dnj-21 RNAi
Fig. S3D	Mass spec / UPRmt and UPRer
Fig. S3E	Mass spec / Response to heat
Fig. S4A	UbDendra degradation
Fig. S4B	UbDendra/Dendra degradation
Fig. S5A	Proteasome activity measured with UbDendra (dnj-21 RNAi vs. dnj-21 RNAi;EV)
Fig. S5B	Ageing of dnj-21 RNAi vs. dnj-21 RNAi; EV
Fig. S5C	Proteasome activity measured with UbDendra (cox-5B RNAi and mrps-5 RNAi)
Fig. S5D	Ageing of atfs-1(tm4525) upon dnj-21 RNAi
Fig. S6B	transcriptiomics atfs-1(et17) vs wt
Fig. S6C	trascriptiomics atfs-1(et15) vs wt
Fig. S6D	trascriptiomics atfs-1(gk3094) vs wt
Fig. S7C	Chymotrypsin-like activity in mitochondrial fraction upon dnj-21 RNAi
Fig. S7D	Chymotrypsin-like activity upon dnj-21 RNAi +/- atfs-1 RNAi
Fig. S8C	Chymotrypsin-like activity rpn-10(1865) vs wt
Fig. S8D	qPCR - analysis of WT and rpn-10(ok1865); conditions: EV vs. dnj-21 RNAi
Fig. S8E	Ageing upon dnj-21 RNAi in WT, rpn-10(ok1865), atfs-1(tm4525); and double mutant [rpn-10(ok1865);atfs-1(tm4525)]

## Sheet: Fig. 1D
Fig. 1D		Mitochondrial morphology - lenght, junctions, points calculation
	Empty vector			dnj-21 RNAi
	Image Name	Mean Form Factor		Image Name	Mean Form Factor
	EV1-1.tif thresholded	13.994		DNJ1-1.tif thresholded	3.846
	EV1-2.tif thresholded	6.674		DNJ1-2.tif thresholded	4.598
	EV10-1.tif thresholded	15.143		DNJ10-3.tif thresholded	20.067
	EV10-2.tif thresholded	27.925		DNJ12-1.tif thresholded	20.418
	EV10-3.tif thresholded	6.001		DNJ12-2.tif thresholded	11.522
	EV12-1.tif thresholded	7.292		DNJ12-3.tif thresholded	8.784
	EV12-2.tif thresholded	5.388		DNJ2-1.tif thresholded	9.433
	EV13-1.tif thresholded	27.835		DNJ2-2.tif thresholded	6.108
	EV13-2.tif thresholded	2021-11-25		DNJ2-3.tif thresholded	7.245
	EV14-1.tif thresholded	11.73		DNJ3-1.tif thresholded	6.744
	EV14-2.tif thresholded	7.807		DNJ4-1.tif thresholded	6.361
	EV14-3.tif thresholded	14.253		DNJ4-2.tif thresholded	5.896
	EV2-1.tif thresholded	7.748		DNJ4-3.tif thresholded	11.41
	EV2-2.tif thresholded	2.677		DNJ6-2.tif thresholded	18.203
	EV3-1.tif thresholded	6.879		DNJ6-3.tif thresholded	10.655
	EV3-2.tif thresholded	8.653		DNJ7-1.tif thresholded	9.742
	EV3-3.tif thresholded	23.525		DNJ7-3.tif thresholded	4.837
	EV6-1.tif thresholded	31.686		DNJ8-2.tif thresholded	18.98
	EV6-2.tif thresholded	10.259		DNJ9-2.tif thresholded	33.45
	EV7-1.tif thresholded	35.717		mean	11.48942105
	EV7-2.tif thresholded	14.953		SEM	2.327520439
	EV7-3.tif thresholded	14.186
	EV9-1.tif thresholded	26.129
	EV9-2.tif thresholded	27.877
	EV9-3.tif thresholded	11.981
	mean	14.77476923
	SEM	2.905189694

## Sheet: Fig. 1E
Fig. 1E		Mitochondrial morphology - lenght, junctions, points calculation
empty vector (EV)					dnj-21 RNAi
Image Name	Total Branch Length/area	Branch Junctions/area	Branch End Points/area		Image Name	Total Branch Length/area	Branch Junctions/area	Branch End Points/area
EV1-1.tif thresholded	24.858	129.753	40.881		DNJ1-1.tif thresholded	12.202	41.268	7.369
EV1-2.tif thresholded	22.395	101.903	19.666		DNJ1-2.tif thresholded	15.96	60.195	12.348
EV1-3.tif thresholded	21.844	119.948	25.444		DNJ10-3.tif thresholded	29.506	148.365	48.171
EV10-1.tif thresholded	28.726	174.031	47.811		DNJ12-1.tif thresholded	21.204	83.931	32.843
EV10-2.tif thresholded	27.376	139.788	63.903		DNJ12-2.tif thresholded	25.496	159.414	50.637
EV10-3.tif thresholded	21.33	125.869	31.036		DNJ12-3.tif thresholded	20.75	89.395	16.555
EV12-1.tif thresholded	24.596	148.731	28.33		DNJ2-1.tif thresholded	20.311	97.197	31.81
EV12-2.tif thresholded	24.942	149.503	19.934		DNJ2-2.tif thresholded	21.394	115.028	15.452
EV13-1.tif thresholded	23.278	99.556	61.63		DNJ2-3.tif thresholded	20.953	96.765	15.015
EV13-2.tif thresholded	22.858	122.88	57.344		DNJ3-1.tif thresholded	18.719	79.327	21.154
EV14-1.tif thresholded	26.916	146.448	37.463		DNJ4-1.tif thresholded	20.135	92.058	28.981
EV14-2.tif thresholded	20.55	104.181	24.042		DNJ4-2.tif thresholded	20.193	121.7	18.966
EV14-3.tif thresholded	26.978	171.672	38.539		DNJ4-3.tif thresholded	35.541	221.441	50.712
EV2-1.tif thresholded	24.923	124.641	35.346		DNJ6-2.tif thresholded	21.532	106.045	21.54
EV2-2.tif thresholded	20.364	104.727	10.473		DNJ6-3.tif thresholded	20.203	120.397	35.316
EV3-1.tif thresholded	23.59	103.962	38.504		DNJ7-1.tif thresholded	20.859	91.161	26.296
EV3-2.tif thresholded	23.775	128.536	45.906		DNJ7-3.tif thresholded	22.082	134.033	19.378
EV3-3.tif thresholded	21.033	80.634	42.689		DNJ8-2.tif thresholded	25.967	144.293	50.596
EV6-1.tif thresholded	22.32	104.94	43.1		DNJ9-2.tif thresholded	28.736	169.429	71.59
EV6-2.tif thresholded	20.81	106.156	31.03		mean	22.197	114.2864211	30.24889474
EV7-1.tif thresholded	24.736	105.366	56.195		SEM	1.578730513	12.94125445	5.240177781
EV7-2.tif thresholded	21.943	105.661	51.657
EV7-3.tif thresholded	23.066	81.164	23.19
EV9-1.tif thresholded	26.148	158.053	58.329
EV9-2.tif thresholded	25.914	144.032	69.958
EV9-3.tif thresholded	24.721	135.503	50.588
mean	23.84576923	123.7553077	40.49953846
SEM	0.710039708	7.817666893	4.786717142

## Sheet: Fig. 1F
Fig. 1F		High Resolution Respirometry	Number of replicates 4
		Gross O2 consumption
		Control (empty vector)	Basal	MPG+ADP	Rotenone	Succinate	Cyt.c	Ant.A	TMPD+ASC
		BM295 / MJS282	5408-03-01	41.4307	8743-07-01	45.8872	46.3834	6518-04-01	68.1488
		BM296 /MJS283	2.1398	38.2802	5096-04-01	40.6126	42.2513	5377-04-01	66.0146
		BM300 / MJS286	2.0128	36.5541	9769-03-01	41.8369	43.3398	8449-02-01	59.9339
		BM301 / MJS288	2.1597	37.8445	4005-07-01	43.1099	44.3966	2.1791	59.5669
		dnj-21 RNAi	Basal	MPG+ADP	Rotenone	Succinate	Cyt.c	Ant.A	TMPD+ASC
		BM295 / MJS282	2.188	42.0121	5762-08-01	49.9316	51.4349	8798-02-01	59.1257
		BM296 /MJS283	3105-03-01	45.1567	5806-05-01	49.6332	51.3802	3.795	55.5783
		BM300 / MJS286	6836-02-01	37.0175	6366-05-01	42.3296	43.8088	4231-04-01	52.5261
		BM301 / MJS288	2.1665	38.6385	4684-05-01	36.3576	37.9653	7275-02-01	46.0807
		Net O2 consumption - data presented in the graph
		Control (empty vector)	CI - OXPHOS	CI - Rot	CII - OXPHOS	Cyt.C	CII - AntA	CIV
		BM295 / MJS282	37.8899	33.5564	42.3464	0.4962	41.2354	63.497
		BM296 /MJS283	36.1404	33.7706	38.4728	6387-01-01	36.0749	61.4769
		BM300 / MJS286	34.5413	32.5772	39.8241	5029-01-01	38.992	57.089
		BM301 / MJS288	35.6848	30.444	40.9502	2867-01-01	40.9308	57.3878
		mean	36.0641	32.58705	40.398375	1.231125	39.308275	59.86268
		SD	1.39070194	1.5202182	1.646910551	0.510941082	2.3735446	3.142839
		dnj-21 RNAi	CI - OXPHOS	CI - Rot	CII - OXPHOS	Cyt.C	CII - AntA	CIV
		BM295 / MJS282	39.8241	33.4359	47.7436	5033-01-01	47.0518	56.2459
		BM296 /MJS283	41.8462	39.5761	46.3227	1.747	45.8382	51.7833
		BM300 / MJS286	34.3339	31.3809	39.646	4792-01-01	37.9065	48.103
		BM301 / MJS288	36.472	33.1701	34.1911	6077-01-01	33.6301	43.3532
		mean	38.11905	34.39075	41.97585	5843-01-01	41.10665	49.87135
		SD	3.358520351	3.5753217	6.276744872	0.121964284	6.42578488	5.474297

## Sheet: Fig. 1G
Fig. 1G		Fold Change in the level of native ATPase
		EV	dnj-21 (RNAi)
	KM851	0.693841	0.806728
	KM853	0.440423	0.510934
	KM844	1.516211	1.553867
	KM859	1.020408	0.953647
	KM862	1.329117	1.352515
	mean	1	1.035538
	SEM	0.1977457772	0.1875376796

## Sheet: Fig. 1H
Fig. 1H		Measurement of ATP level
Experiment number	EV	dnj-21 (RNAi)
mjs224	0.079446621	0.096007418
mjs230	0.0953675	0.0614252
mjs235	0.104998	0.116246
Average	0.093270707	0.091226206
SD	0.0129043	0.0277215

## Sheet: Fig. 1I
Fig. 1I		Mass spec / Respiratory chain complex
GO:0098803: Respiratory chain complex				GO:0005753 mitochondrial proton-transporting ATP synthase complex
	Fold change Dnj-21 vs EV	negLog10 p-value			Fold change Dnj-21 vs EV	negLog10 p-value
C18E9.4	-0.74857	0.166389		hpo-18	-0.82932	1.399455
T20H4.5	-0.44407	1.904877		atp-4	-0.61562	3.354089
nduf-9	-0.44117	2.157506		asg-2	-0.442	0.780824
Y63D3A.7	-0.43735	2.428741		asb-2	-0.42971	2.284825
nduf-6	-0.42759	1.503899		immt-2	-0.395	0.896936
C16A3.5	-0.4228	1.949914		R53.4	-0.35868	1.400875
Y69A2AR.3	-0.41491	1.267137		asb-1	-0.35785	1.626067
isp-1	-0.40575	1.276417		atp-3	-0.34051	1.172372
nduf-7	-0.405	1.505708		atp-5	-0.30291	1.525618
nuo-5	-0.37319	2.062677		atp-2	-0.26636	1.651906
nduf-5	-0.37103	1.866586		F58F12.1	-0.19284	1.185314
F45H10.3	-0.3607	1.659421		immt-1	-0.16262	0.502979
F53F4.10	-0.36051	1.332082		R04F11.2	-0.12479	0.262105
T02H6.11	-0.35938	0.76908
ZK809.3	-0.3587	0.563682
F45H10.2	-0.35224	0.241046
gas-1	-0.34693	0.871082
F44G4.2	-0.33371	0.530175
T27E9.2	-0.32153	0.966198
sdhb-1	-0.32137	1.592356
nuo-1	-0.27566	1.757922
nuo-4	-0.26742	0.91566
Y51H1A.3	-0.26142	1.329572
nuo-3	-0.257	1.167608
Y54F10AM.5	-0.23805	0.854248
C33A12.1	-0.22849	1.040435
C25H3.9	-0.22724	0.337595
nuo-6	-0.21492	0.516072
Y94H6A.8	-0.21211	1.010714
nuo-2	-0.20136	1.215086
C34B2.8	-0.16922	1.08687
sdha-1	-0.13392	0.790204
cox-5A	-0.11994	0.373143
D2030.4	-0.1199	0.429722
sdha-2	-0.10734	1.079837
lpd-5	-0.1065	0.717612
F42G8.10	-0.07677	0.160318
F37C12.3	-0.07035	0.170737
mev-1	-0.06354	0.219294
cyc-1	0.056151	0.071569
cox-4	0.072575	0.131695
nduf-2.2	0.080214	0.096085
cox-6A	0.140219	0.23661
Y56A3A.19	0.20632	0.503325
Y71H2AM.4	1.14967	0.354493
ctb-1	1.196422	0.470139
nduo-1	1.197482	0.261494

## Sheet: Fig. 2A
	Fig. 2A		Ageing upon dnj-21 RNAi in WT (N2)
Number of replicates	4
	Experiment number	MJS53		MJS82		MJS85		MJS97		Average			MJS53		MJS82		MJS85		MJS97		Average
	Condition	EV		EV		EV		EV		EV			dnj-21 RNAi		dnj-21 RNAi		dnj-21 RNAi		dnj-21 RNAi		dnj-21 RNAi
	#day	dead	censored	dead	censored	dead	censored	dead	censored	dead	censored	#day	dead	censored	dead	censored	dead	censored	dead	censored	dead	censored
	0	0		0	0	0	0	0	0	0	0	0	0	0	0	0		0		0	0	0
	1	0	2	0	2	0	0	0	0	0	4	1	0	14	0	18		7		7	0	46
	2	0	5	0	2	0	4	0	4	0	15	2	0	10	0	8		8		8	0	34
	3	0	2	0	2	0	0	0	0	0	4	3	0	5	0	10		5		5	0	25
	4	0	6	0	1	0	0	0	0	0	7	4	0	4	0	1		8		8	0	21
	5	0	6	0	7	0	5	0	5	0	23	5	0	5	0	1		6		6	0	18
	6	0	4	0	1	0	5	0	5	0	15	6	0	2	0	3		4		4	0	13
	7	0	2	0	2	0	7	0	7	0	18	7	0	7	0	3		5		5	0	20
	8	0	3	0	1	0	9	0	9	0	22	8	0	1	0	0		12		12	0	25
	9	1	0	1	0	0	3	0	3	2	6	9	0	2	0	4		7		7	0	20
	10	1	1	3	0	0	1	0	1	4	3	10	0	0	1	0		0		0	1	0
	11	2	0	0	0	0	0	0	0	2	0	11	0	1	0	0		5		5	0	11
	12	3	0	1	0	0	0	0	0	4	0	12	1	0	0	1		2		2	1	5
	13	5	0	1	0	1	0	1	0	8	0	13	1	0	0	0		0		0	1	0
	14	8	0	0	0	0	0	0	0	8	0	14	0	0	1	4		1		1	1	6
	15	7	0	0	0	1	0	1	0	9	0	15	0	0	0	0		0		0	0	0
	16	2	0	0	0	2	0	2	0	6	0	16	0	0	0	0		1		1	0	2
	17	6	0	2	0					8	0	17	2	0	0	0					2	0
	18	11	0	1	1	7	0	7	0	26	1	18	1	0	0	0	1	0	1	0	3	0
	19	23	0	3	0	15	0	15	0	56	0	19	2	0	0	0		3		3	2	6
	20	14	0	11	0	14	0	14	0	53	0	20	5	0	0	1	1	0	1	0	7	1
	21	7	0	6	0	14	0	14	0	41	0	21	1	0	1	0	2	0	2	0	6	0
	22	4	0	4	0	11	0	11	0	30	0	22	1	0	1	0	1	0	1	0	4	0
	23	4	0	24	1	9	0	9	0	46	1	23	1	0	0	2	1	0	1	0	3	2
	24	2	0	22	0	21	0	21	0	66	0	24	10	0	1	0	9	0	9	0	29	0
	25	3	0	15	0	2	0	2	0	22	0	25	9	0			7	0	7	0	23	0
	26	3	0	8	0	3	0	3	0	17	0	26	14	0	2	0	12	0	12	0	40	0
	27	0	0	2	0	1	0	1	0	4	0	27	12	0	4	0	17	0	17	0	50	0
	28	0	0	2	0	0	0	0	0	2	0	28	4	0	1	0	11	1	11	1	27	2
	29	1	0	1	1					2	1	29	12	0	0	0					12	0
	30	0	0	2	0	1	0	1	0	4	0	30	2	0	3	0	15	0	15	0	35	0
	31	0	0							0	0	31	3	0	10	0					13	0
Sum		107	31	109	21	102	34	102	34	420	120	32	1	0	6	0	16	0	16	0	39	0
												33	3	0	4	0			6	0	13	0
												35	2	0	9	0					11	0
												36			6	0					6	0
												37			3	0					3	0
												38			5	0					5	0
												39			3	0					3	0
												40			0	0					0	0
												41			2	0					2	0
												Sum	87	51	63	56	93	75	99	75	342	257

## Sheet: Fig. 2B
Fig. 2B		Ageing upon timm-23 RNAi
Number of replicates	2
	Experiment number	MJS85		MJS97		average			MJS85		MJS97		average
	Condition	EV		EV		EV			timm-23 RNAi		timm-23 RNAi		timm-23 RNAi
	#day	dead	censored	dead	censored	dead	censored	#day	dead	censored	dead	censored	dead	censored
	0	0	0	0	0	0	0	0		0		0	0	0
	1	0	0	0	0	0	0	1		11		11	0	22
	2	0	4	0	4	0	8	2		10		10	0	20
	3	0	0	0	0	0	0	3		3		3	0	6
	4	0	0	0	0	0	0	4		0		0	0	0
	5	0	5	0	5	0	10	5		5		5	0	10
	6	0	5	0	5	0	10	6		0		0	0	0
	7	0	7	0	7	0	14	7		0		0	0	0
	8	0	9	0	9	0	18	8		0		0	0	0
	9	0	3	0	3	0	6	9		0		0	0	0
	10	0	1	0	1	0	2	10		3		3	0	6
	11	0	0	0	0	0	0	11		2		2	0	4
	12	0	0	0	0	0	0	12		0		0	0	0
	13	1	0	1	0	2	0	13		0		0	0	0
	14	0	0	0	0	0	0	14		0		0	0	0
	15	1	0	1	0	2	0	15		1		1	0	2
	16	2	0	2	0	4	0	16	2	1	2	1	4	2
	18	7	0	7	0	14	0	18	1	0	1	0	2	0
	19	15	0	15	0	30	0	19		1		1	0	2
	20	14	0	14	0	28	0	20		1		1	0	2
	21	14	0	14	0	28	0	21	3	0	3	0	6	0
	22	11	0	11	0	22	0	22		0		0	0	0
	23	9	0	9	0	18	0	23	12	0	12	0	24	0
	24	21	0	21	0	42	0	24		0		0	0	0
	25	2	0	2	0	4	0	25	10	0	10	0	20	0
	26	3	0	3	0	6	0	26	10	0	10	0	20	0
	27	1	0	1	0	2	0	27	9	0	9	0	18	0
	28	0	0	0	0	0	0	28	6	0	6	0	12	0
	30	1	0	1	0	2	0	30	6	0	6	0	12	0
	32	0	0	0	0	0	0	32	4	0	4	0	8	0
Sum		102	34	102	34	204	68		63	38	63	38	126	76

## Sheet: Fig. 2C
Fig. 2C		Ageing upon timm-22 RNAi
	Experiment number	MJS53		MJS82		average			MJS53		MJS82		average
	Condition	EV		EV		EV			timm-22 RNAi		timm-22 RNAi		timm-22 RNAi
	#day	dead	censored	dead	censored	dead	censored	#day	dead	censored	dead	censored	dead	censored
	0	0		0	0	0	0	0	0	0	0	0	0	0
	1	0	2	0	2	0	4	1	0	1	0	0	0	1
	2	0	5	0	2	0	7	2	0	2	0	0	0	2
	3	0	2	0	2	0	4	3	0	0	0	0	0	0
	4	0	6	0	1	0	7	4	0	4	0	0	0	4
	5	0	6	0	7	0	13	5	0	0	0	0	0	0
	6	0	4	0	1	0	5	6	0	0	0	0	0	0
	7	0	2	0	2	0	4	7	0	0	0	0	0	0
	8	0	3	0	1	0	4	8	0	0	0	0	0	0
	9	1	0	1	0	2	0	9	0	0	0	0	0	0
	10	1	1	3	0	4	1	10	0	0	0	0	0	0
	11	2	0	0	0	2	0	11	0	1	0	0	0	1
	12	3	0	1	0	4	0	12	0	0	2	0	2	0
	13	5	0	1	0	6	0	13	0	0	3	0	3	0
	14	8	0	0	0	8	0	14	1	0	0	0	1	0
	15	7	0	0	0	7	0	15	2	0	1	0	3	0
	16	2	0	0	0	2	0	16	5	0	1	0	6	0
	17	6	0	2	0	8	0	17	4	0	2	0	6	0
	18	11	0	1	1	12	1	18	11	0	2	0	13	0
	19	23	0	3	0	26	0	19	24	0	1	0	25	0
	20	14	0	11	0	25	0	20	14	0	2	0	16	0
	21	7	0	6	0	13	0	21	9	0	10	0	19	0
	22	4	0	4	0	8	0	22	7	0	9	0	16	0
	23	4	0	24	1	28	1	23	16	0	7	0	23	0
	24	2	0	22	0	24	0	24	7	0	7	0	14	0
	25	3	0	15	0	18	0	25	7	0			7	0
	26	3	0	8	0	11	0	26	4	0	13	0	17	0
	27	0	0	2	0	2	0	27	4	0	7	0	11	0
	28	0	0	2	0	2	0	28	2	0	4	0	6	0
	29	1	0	1	1	2	1	29	7	0	1	0	8	0
	30	0	0	2	0	2	0	30	0	0	0	0	0	0
	31	0	0			0	0	31	2	0	0	0	2	0
	32	0	0			0	0	32	0	0	1	0	1	0
	Sum	107	31	109	21	216	52		126	8	73	0	199	8

[truncated: 43 more sheets: Fig. 2D, Fig. 3C, Fig. 3E, Fig. 3F, Fig. 4C, Fig. 4D, Fig. 5B, Fig. 5C, Fig. 5D, Fig. 5E, Fig. 6A, Fig. 6D, Fig. 7B, Fig. 7E, Fig. 7F, Fig. S1A, Fig. S1B, Fig. S1D, Fig. S1E, Fig. S1G …]
